# Supplementary material for: Synthesis, structural and spectroscopic characterization of defect-rich forsterite as a representative phase of Martian regolith
Source: IUCrJ. 2024 Oct 28;11(Pt 6):977–90. doi: 10.1107/S2052252524009722 (PMC11533994; doi:10.1107/S2052252524009722)
Supplement: Supplementary file 1 [file m-11-00977-sup1.cif]

data_Mg2SiO4_CFO_USI_2121821137_Frenkel_Mg1
 
_audit_creation_method            'manually' 
_chemical_name_systematic         'magnesium silicate'
_chemical_name_common             'magnesium silicate' 
_chemical_formula_structural      'Mg8Si4O16' 
_chemical_formula_analytical      'Mg8Si4O16' 
_chemical_name_mineral            'forsterite'
_chemical_formula_sum             'Mg8 O16 Si4' 
_chemical_melting_point           'not measured' 
_chemical_compound_source         computation 
_chemical_formula_weight          562.764
 
_symmetry_cell_setting            triclinic
_symmetry_int_tables_number	  1
_symmetry_space_group_name_H-M	 'P 1'
_symmetry_space_group_name_Hall   'P 1'

_cell_length_a 			  4.72942
_cell_length_b 			  10.1528
_cell_length_c 			  5.94525
_cell_angle_alpha 		  90.000
_cell_angle_beta 		     90.000
_cell_angle_gamma 		  90.000
_cell_volume 			     285.472	 
_cell_formula_units_Z		  1

loop_
_space_group_symop_operation_xyz
	'x, y, z '

_computing_molecular_graphics     'Diamond version 4.6.8 (Crystal Impact, Germany)' 

loop_
_atom_site_label
_atom_site_type_symbol
_atom_site_symmetry_multiplicity
_atom_site_fract_x
_atom_site_fract_y
_atom_site_fract_z
_atom_site_occupancy
_atom_site_B_iso_or_equiv
Mg1 Mg   1 0.9736  0.0074  0.0048 1 0.00317
Mg2 Mg   1 0.4948  0.5077  0.0023 1 0.00317
Mg3 Mg   1 0.4998  0.5063  0.4794 1 0.00317
Mg4 Mg   1 0.9812  0.2870  0.2722 1 0.01008
Mg5 Mg   1 0.0001  0.7247  0.7099 1 0.01008
Mg6 Mg   1 0.4840  0.2167  0.7486 1 0.01008
Mg7 Mg   1 0.5005  0.7802  0.2616 1 0.01008
Si1 Si   1 0.3920  0.1005  0.2616 1 0.00674
Si2 Si   1 0.5701  0.9088  0.7440 1 0.00674
Si3 Si   1 0.9407  0.4046  0.7268 1 0.00674
Si4 Si   1 0.0588  0.5989  0.2153 1 0.00674
O1 O     1 0.6886  0.0677  0.2280 1 0.05374
O2 O     1 0.2875  0.9169  0.7957 1 0.05374
O3 O     1 0.2586  0.4260  0.7642 1 0.05374
O4 O     1 0.6489  0.6069  0.2459 1 0.05374
O5 O     1 0.1860  0.4402  0.2460 1 0.00892
O6 O     1 0.7778  0.5524  0.7205 1 0.00892
O7 O     1 0.7694  0.0576  0.7097 1 0.00892
O8 O     1 0.2584  0.9321  0.2280 1 0.00892
O9 O     1 0.2688  0.1810  0.0108 1 0.00750
O10 O    1 0.6899  0.8259  0.9291 1 0.00750
O11 O    1 0.7392  0.3400  0.9943 1 0.00750
O12 O    1 0.1781  0.6548  0.9925 1 0.00750
O13 O    1 0.6810  0.8250  0.4849 1 0.00750
O14 O    1 0.3136  0.1833  0.4363 1 0.00750
O15 O    1 0.2143  0.6672  0.4531 1 0.00750
O16 O    1 0.7388  0.3363  0.5494 1 0.00750
Mg8 Mg   1 0.0894  0.4563  0.4747 1 0.00317

data_Mg2SiO4_CFO_USI_2121821137_GOSWD
 
_audit_creation_method            'manually' 
_chemical_name_systematic         'magnesium silicate'
_chemical_name_common             'magnesium silicate' 
_chemical_formula_structural      'Mg8Si4O16' 
_chemical_formula_analytical      'Mg8Si4O16' 
_chemical_name_mineral            'forsterite'
_chemical_formula_sum             'Mg8 O16 Si4' 
_chemical_melting_point           'not measured' 
_chemical_compound_source         computation 
_chemical_formula_weight          562.764
 
_symmetry_cell_setting            triclinic
_symmetry_int_tables_number	  1
_symmetry_space_group_name_H-M	  'P 1'
_symmetry_space_group_name_Hall   'P 1'

_cell_length_a 			  4.756
_cell_length_b 			  10.2035
_cell_length_c 			  5.983
_cell_angle_alpha 		  90.000
_cell_angle_beta 		     90.000
_cell_angle_gamma 		  90.000
_cell_volume 			     290.3421	 
_cell_formula_units_Z		  1

loop_
_space_group_symop_operation_xyz
	'x, y, z '

_computing_molecular_graphics     'Diamond version 4.6.8 (Crystal Impact, Germany)' 

loop_
_atom_site_label
_atom_site_type_symbol
_atom_site_symmetry_multiplicity
_atom_site_fract_x
_atom_site_fract_y
_atom_site_fract_z
_atom_site_occupancy
_atom_site_B_iso_or_equiv
Mg1  Mg   1  0.99822  0.98017  0.97427 1 1.0000
Mg2  Mg   1  0.49368  0.48272  0.96067 1 1.0000
Mg3  Mg   1  0.01169  0.97974  0.49665 1 1.0000
Mg4  Mg   1  0.49429  0.46977  0.47276 1 1.0000
Mg5  Mg   1  0.99378  0.26421  0.23456 1 1.0000
Mg6  Mg   1  0.99914  0.70453  0.73384 1 1.0000
Mg7  Mg   1  0.47082  0.21384  0.74895 1 1.0000
Mg8  Mg   1  0.51793  0.75886  0.22990 1 1.0000
Si1  Si   1  0.44111  0.07540  0.21778 1 1.0000
Si2  Si   1  0.58066  0.88395  0.74506 1 1.0000
Si3  Si   1  0.90518  0.38689  0.72683 1 1.0000
Si4  Si   1  0.06964  0.57497  0.23562 1 1.0000
O1   O    1  0.78190  0.08165  0.25000 1 1.0000
O2   O    1  0.23398  0.87440  0.75503 1 1.0000
O3   O    1  0.24389  0.39509  0.71672 1 1.0000
O4   O    1  0.72579  0.56329  0.22887 1 1.0000
O5   O    1  0.22329  0.43161  0.20611 1 1.0000
O6   O    1  0.77945  0.53653  0.71535 1 1.0000
O7   O    1  0.69570  0.03887  0.72470 1 1.0000
O8   O    1  0.28710  0.93374  0.24016 1 1.0000
O9   O    1  0.25267  0.13875  0.02312 1 1.0000
O10  O    1  0.75156  0.81694  0.95708 1 1.0000
O11  O    1  0.78189  0.32007  0.95989 1 1.0000
O12  O    1  0.22027  0.65025  0.02257 1 1.0000
O13  O    1  0.72174  0.81902  0.52252 1 1.0000
O14  O    1  0.39092  0.08863  0.48436 1 1.0000
O15  O    1  0.19867  0.68165  0.41823 1 1.0000
O16  O    1  0.76081  0.30401  0.51973 1 1.0000

data_Mg2SiO4_CFO_USI_2121821137_Interstitial_Mg_0
 
_audit_creation_method            'manually' 
_chemical_name_systematic         'magnesium silicate'
_chemical_name_common             'magnesium silicate' 
_chemical_formula_structural      'Mg33Si16O64' 
_chemical_formula_analytical      'Mg33Si16O64' 
_chemical_name_mineral            'forsterite'
_chemical_formula_sum             'Mg33 O64 Si16' 
_chemical_melting_point           'not measured' 
_chemical_compound_source         computation 
_chemical_formula_weight          2275.361
 
_symmetry_cell_setting            triclinic
_symmetry_int_tables_number	  1
_symmetry_space_group_name_H-M	  'P 1'
_symmetry_space_group_name_Hall   'P 1'

_cell_length_a 			  9.5166
_cell_length_b 			  10.2043
_cell_length_c 			  11.9748
_cell_angle_alpha 		  90.000
_cell_angle_beta 		     90.000
_cell_angle_gamma 		  90.000
_cell_volume 			     1162.88	 
_cell_formula_units_Z	  1

loop_
_space_group_symop_operation_xyz
	'x, y, z '

_computing_molecular_graphics     'Diamond version 4.6.8 (Crystal Impact, Germany)' 

loop_
_atom_site_label
_atom_site_type_symbol
_atom_site_symmetry_multiplicity
_atom_site_fract_x
_atom_site_fract_y
_atom_site_fract_z
_atom_site_occupancy
_atom_site_B_iso_or_equiv
Mg1   Mg  1  0.586960    0.441180    0.879310  1  0.008640 
Mg2   Mg  1  0.586950    0.441170    0.379320  1  0.008640 
Mg3   Mg  1  0.086960    0.441190    0.879310  1  0.008640 
Mg4   Mg  1  0.086960    0.441180    0.379300  1  0.008640 
Mg5   Mg  1  0.586960    0.441190    0.129310  1  0.008640 
Mg6   Mg  1  0.586960    0.441160    0.629320  1  0.008640 
Mg7   Mg  1  0.086960    0.441160    0.129320  1  0.008640 
Mg8   Mg  1  0.086960    0.441160    0.629310  1  0.008640 
Mg9   Mg  1  0.836950    0.941170    0.879310  1  0.008640 
Mg10  Mg  1  0.836960    0.941180    0.379310  1  0.008640 
Mg11  Mg  1  0.336960    0.941170    0.879300  1  0.008640 
Mg12  Mg  1  0.336960    0.941170    0.379320  1  0.008640 
Mg13  Mg  1  0.836960    0.941180    0.129300  1  0.008640 
Mg14  Mg  1  0.836960    0.941190    0.629330  1  0.008640 
Mg15  Mg  1  0.336960    0.941180    0.129310  1  0.008640 
Mg16  Mg  1  0.336940    0.941180    0.629310  1  0.008640 
Mg17  Mg  1  0.841160    0.217720    0.004310  1  0.008640 
Mg18  Mg  1  0.841150    0.217760    0.504310  1  0.008640 
Mg19  Mg  1  0.341150    0.217750    0.004310  1  0.008640 
Mg20  Mg  1  0.341150    0.217740    0.504320  1  0.008640 
Mg21  Mg  1  0.832750    0.664590    0.254310  1  0.008640 
Mg22  Mg  1  0.832770    0.664600    0.754320  1  0.008640 
Mg23  Mg  1  0.332750    0.664610    0.254310  1  0.008640 
Mg24  Mg  1  0.332770    0.664600    0.754320  1  0.008640 
Mg25  Mg  1  0.591150    0.164600    0.254320  1  0.008640 
Mg26  Mg  1  0.591170    0.164590    0.754320  1  0.008640 
Mg27  Mg  1  0.091160    0.164610    0.254300  1  0.008640 
Mg28  Mg  1  0.091160    0.164610    0.754320  1  0.008640 
Mg29  Mg  1  0.082750    0.717730    0.004310  1  0.008640 
Mg30  Mg  1  0.082760    0.717760    0.504310  1  0.008640 
Mg31  Mg  1  0.582760    0.717760    0.004310  1  0.008640 
Mg32  Mg  1  0.582760    0.717750    0.504310  1  0.008640 
Si1   Si  1  0.623750    0.035030    0.004310  1  0.006143 
Si2   Si  1  0.623740    0.035040    0.504310  1  0.006143 
Si3   Si  1  0.123750    0.035030    0.004310  1  0.006143 
Si4   Si  1  0.123730    0.035040    0.504330  1  0.006143 
Si5   Si  1  0.050190    0.847320    0.254320  1  0.006143 
Si6   Si  1  0.050170    0.847330    0.754330  1  0.006143 
Si7   Si  1  0.550180    0.847320    0.254320  1  0.006143 
Si8   Si  1  0.550190    0.847340    0.754340  1  0.006143 
Si9   Si  1  0.873720    0.347340    0.254310  1  0.006143 
Si10  Si  1  0.873730    0.347310    0.754320  1  0.006143 
Si11  Si  1  0.373740    0.347310    0.254310  1  0.006143 
Si12  Si  1  0.373740    0.347310    0.754300  1  0.006143 
Si13  Si  1  0.800180    0.535030    0.004310  1  0.006143 
Si14  Si  1  0.800190    0.535060    0.504300  1  0.006143 
Si15  Si  1  0.300190    0.535030    0.004310  1  0.006143 
Si16  Si  1  0.300190    0.535040    0.504300  1  0.006143 
O1    O   1  0.952870    0.032840    0.004300  1  0.016726 
O2    O   1  0.952930    0.032850    0.504310  1  0.016726 
O3    O   1  0.452930    0.032850    0.004310  1  0.016726 
O4    O   1  0.452930    0.032860    0.504320  1  0.016726 
O5    O   1  0.720990    0.849500    0.254310  1  0.016726 
O6    O   1  0.720990    0.849490    0.754300  1  0.016726 
O7    O   1  0.220990    0.849500    0.254310  1  0.016726 
O8    O   1  0.220980    0.849500    0.754310  1  0.016726 
O9    O   1  0.702930    0.349510    0.254310  1  0.016726 
O10   O   1  0.702920    0.349500    0.754320  1  0.016726 
O11   O   1  0.202920    0.349490    0.254310  1  0.016726 
O12   O   1  0.202920    0.349490    0.754310  1  0.016726 
O13   O   1  0.970980    0.532850    0.004310  1  0.016726 
O14   O   1  0.970990    0.532850    0.504320  1  0.016726 
O15   O   1  0.470990    0.532850    0.004310  1  0.016726 
O16   O   1  0.470990    0.532860    0.504320  1  0.016726 
O17   O   1  0.697800    0.887550    0.004280  1  0.016726 
O18   O   1  0.697960    0.887170    0.504310  1  0.016726 
O19   O   1  0.197970    0.887160    0.004310  1  0.016726 
O20   O   1  0.197960    0.887170    0.504320  1  0.016726 
O21   O   1  0.975950    0.995180    0.254320  1  0.016726 
O22   O   1  0.975960    0.995190    0.754300  1  0.016726 
O23   O   1  0.475960    0.995190    0.254310  1  0.016726 
O24   O   1  0.475970    0.995190    0.754320  1  0.016726 
O25   O   1  0.947950    0.495180    0.254310  1  0.016726 
O26   O   1  0.947960    0.495190    0.754320  1  0.016726 
O27   O   1  0.447950    0.495190    0.254310  1  0.016726 
O28   O   1  0.447960    0.495190    0.754310  1  0.016726 
O29   O   1  0.725950    0.387170    0.004310  1  0.016726 
O30   O   1  0.725960    0.387170    0.504310  1  0.016726 
O31   O   1  0.225960    0.387170    0.004310  1  0.016726 
O32   O   1  0.225960    0.387160    0.504320  1  0.016726 
O33   O   1  0.698940    0.104530    0.113430  1  0.016726 
O34   O   1  0.698940    0.104520    0.613410  1  0.016726 
O35   O   1  0.198950    0.104520    0.113410  1  0.016726 
O36   O   1  0.198940    0.104520    0.613410  1  0.016726 
O37   O   1  0.974970    0.777830    0.363400  1  0.016726 
O38   O   1  0.974970    0.777820    0.863400  1  0.016726 
O39   O   1  0.474970    0.777830    0.363420  1  0.016726 
O40   O   1  0.474980    0.777840    0.863410  1  0.016726 
O41   O   1  0.948950    0.277840    0.145220  1  0.016726 
O42   O   1  0.948940    0.277840    0.645220  1  0.016726 
O43   O   1  0.448940    0.277830    0.145210  1  0.016726 
O44   O   1  0.448940    0.277820    0.645210  1  0.016726 
O45   O   1  0.724960    0.604520    0.895210  1  0.016726 
O46   O   1  0.724970    0.604520    0.395210  1  0.016726 
O47   O   1  0.224970    0.604520    0.895210  1  0.016726 
O48   O   1  0.224970    0.604520    0.395210  1  0.016726 
O49   O   1  0.974960    0.777830    0.145210  1  0.016726 
O50   O   1  0.974980    0.777830    0.645210  1  0.016726 
O51   O   1  0.474970    0.777830    0.145210  1  0.016726 
O52   O   1  0.474960    0.777840    0.645220  1  0.016726 
O53   O   1  0.698890    0.104590    0.895180  1  0.016726 
O54   O   1  0.698940    0.104520    0.395220  1  0.016726 
O55   O   1  0.198960    0.104530    0.895210  1  0.016726 
O56   O   1  0.198940    0.104520    0.395210  1  0.016726 
O57   O   1  0.724960    0.604510    0.113410  1  0.016726 
O58   O   1  0.724970    0.604530    0.613420  1  0.016726 
O59   O   1  0.224960    0.604520    0.113410  1  0.016726 
O60   O   1  0.224970    0.604520    0.613410  1  0.016726 
O61   O   1  0.948950    0.277830    0.363410  1  0.016726 
O62   O   1  0.948940    0.277820    0.863410  1  0.016726 
O63   O   1  0.448940    0.277840    0.363420  1  0.016726 
O64   O   1  0.448940    0.277840    0.863410  1  0.016726 
Mg33  Mg  1  0.793440    0.999990    0.939500  1  0.008640 

data_Mg2SiO4_CFO_USI_2121821137_Interstitial_Mg_+2
 
_audit_creation_method            'manually' 
_chemical_name_systematic         'magnesium silicate'
_chemical_name_common             'magnesium silicate' 
_chemical_formula_structural      'Mg33Si16O64' 
_chemical_formula_analytical      'Mg33Si16O64' 
_chemical_name_mineral            'forsterite'
_chemical_formula_sum             'Mg33 O64 Si16' 
_chemical_melting_point           'not measured' 
_chemical_compound_source         computation 
_chemical_formula_weight          2275.361
 
_symmetry_cell_setting            triclinic
_symmetry_int_tables_number	  1
_symmetry_space_group_name_H-M	  'P 1'
_symmetry_space_group_name_Hall   'P 1'

_cell_length_a 			  9.5167
_cell_length_b 			  10.2047
_cell_length_c 			  11.9746
_cell_angle_alpha 		  90.000
_cell_angle_beta 		     90.000
_cell_angle_gamma 		  90.000
_cell_volume 			     1162.91	 
_cell_formula_units_Z	  1

loop_
_space_group_symop_operation_xyz
	'x, y, z '

_computing_molecular_graphics     'Diamond version 4.6.8 (Crystal Impact, Germany)' 

loop_
_atom_site_label
_atom_site_type_symbol
_atom_site_symmetry_multiplicity
_atom_site_fract_x
_atom_site_fract_y
_atom_site_fract_z
_atom_site_occupancy
_atom_site_B_iso_or_equiv
Mg1  Mg   1 0.00001 0.00003 0.75005 1 0.6833714
Mg2  Mg   1 0.00005 0 0.25002 1 0.6833714
Mg3  Mg   1 0.50004 0.0001 0.75003 1 0.6833714
Mg4  Mg   1 0.50004 0.00002 0.25 1 0.6833714
Mg5  Mg   1 0.00004 0 0 1 0.6833714
Mg6  Mg   1 0.00004 0.00003 0.5 1 0.6833714
Mg7  Mg   1 0.50005 0 0.00004 1 0.6833714
Mg8  Mg   1 0.50003 0.00001 0.50003 1 0.6833714
Mg9  Mg   1 0.25005 0.49999 0.75001 1 0.6833714
Mg10 Mg   1 0.25006 0.50001 0.25001 1 0.6833714
Mg11 Mg   1 0.75004 0.50002 0.75001 1 0.6833714
Mg12 Mg   1 0.75003 0.5 0.25001 1 0.6833714
Mg13 Mg   1 0.25005 0.50002 0.00002 1 0.6833714
Mg14 Mg   1 0.25002 0.50003 0.50001 1 0.6833714
Mg15 Mg   1 0.75003 0.50002 0.00003 1 0.6833714
Mg16 Mg   1 0.75005 0.50002 0.50001 1 0.6833714
Mg17 Mg   1 0.25425 0.77655 0.87501 1 0.6833714
Mg18 Mg   1 0.25422 0.77657 0.37501 1 0.6833714
Mg19 Mg   1 0.75424 0.77656 0.87501 1 0.6833714
Mg20 Mg   1 0.75424 0.77656 0.37502 1 0.6833714
Mg21 Mg   1 0.24583 0.22348 0.12501 1 0.6833714
Mg22 Mg   1 0.24584 0.22348 0.62499 1 0.6833714
Mg23 Mg   1 0.74584 0.22348 0.12502 1 0.6833714
Mg24 Mg   1 0.74582 0.22348 0.62501 1 0.6833714
Mg25 Mg   1 0.00425 0.72349 0.12501 1 0.6833714
Mg26 Mg   1 0.00424 0.72349 0.62501 1 0.6833714
Mg27 Mg   1 0.50423 0.72346 0.125 1 0.6833714
Mg28 Mg   1 0.50423 0.72346 0.625 1 0.6833714
Mg29 Mg   1 0.49584 0.27655 0.87502 1 0.6833714
Mg30 Mg   1 0.49584 0.27656 0.37501 1 0.6833714
Mg31 Mg   1 0.99584 0.27657 0.87501 1 0.6833714
Mg32 Mg   1 0.99584 0.27656 0.37499 1 0.6833714
Mg33 Mg   1 0.48905 0.2059 0.81036 1 0.6833714
Si1  Si   1 0.03683 0.5939 0.87501 1 0.4780047
Si2  Si   1 0.03681 0.59389 0.37503 1 0.4780047
Si3  Si   1 0.53683 0.59391 0.87502 1 0.4780047
Si4  Si   1 0.53682 0.59389 0.375 1 0.4780047
Si5  Si   1 0.46326 0.40614 0.125 1 0.4780047
Si6  Si   1 0.46323 0.40615 0.62499 1 0.4780047
Si7  Si   1 0.96326 0.40612 0.12502 1 0.4780047
Si8  Si   1 0.96326 0.40616 0.62502 1 0.4780047
Si9  Si   1 0.28683 0.90613 0.12501 1 0.4780047
Si10 Si   1 0.28683 0.90613 0.62501 1 0.4780047
Si11 Si   1 0.78684 0.90616 0.125 1 0.4780047
Si12 Si   1 0.78684 0.90613 0.625 1 0.4780047
Si13 Si   1 0.21323 0.0939 0.87501 1 0.4780047
Si14 Si   1 0.21324 0.09388 0.375 1 0.4780047
Si15 Si   1 0.71328 0.09388 0.87502 1 0.4780047
Si16 Si   1 0.71325 0.09389 0.37501 1 0.4780047
O1   O   1 0.36602 0.5917 0.87501 1 1.33137
O2   O   1 0.36601 0.59169 0.37501 1 1.33137
O3   O   1 0.86601 0.59169 0.875 1 1.33137
O4   O   1 0.86602 0.59169 0.375 1 1.33137
O5   O   1 0.13407 0.40836 0.12501 1 1.33137
O6   O   1 0.13406 0.40835 0.625 1 1.33137
O7   O   1 0.63406 0.40835 0.12501 1 1.33137
O8   O   1 0.63406 0.40834 0.62502 1 1.33137
O9   O   1 0.11601 0.90835 0.12501 1 1.33137
O10 O   1 0.11601 0.90834 0.62501 1 1.33137
O11 O   1 0.61601 0.90835 0.12501 1 1.33137
O12 O   1 0.61601 0.90834 0.62501 1 1.33137
O13 O   1 0.38411 0.09172 0.87499 1 1.33137
O14 O   1 0.38407 0.09169 0.37501 1 1.33137
O15 O   1 0.88409 0.09168 0.87501 1 1.33137
O16 O   1 0.88406 0.0917 0.37501 1 1.33137
O17 O   1 0.11083 0.44648 0.87503 1 1.33137
O18 O   1 0.11102 0.44601 0.37501 1 1.33137
O19 O   1 0.61103 0.44601 0.87501 1 1.33137
O20 O   1 0.61103 0.44601 0.37501 1 1.33137
O21 O   1 0.38905 0.55404 0.12501 1 1.33137
O22 O   1 0.38904 0.55403 0.62502 1 1.33137
O23 O   1 0.88905 0.55402 0.12501 1 1.33137
O24 O   1 0.88905 0.55402 0.62501 1 1.33137
O25 O   1 0.36103 0.05402 0.12501 1 1.33137
O26 O   1 0.36103 0.05402 0.625 1 1.33137
O27 O   1 0.86103 0.05403 0.12501 1 1.33137
O28 O   1 0.86104 0.05402 0.62501 1 1.33137
O29 O   1 0.13906 0.946 0.87501 1 1.33137
O30 O   1 0.13904 0.946 0.37501 1 1.33137
O31 O   1 0.63906 0.94599 0.87501 1 1.33137
O32 O   1 0.63905 0.94601 0.37501 1 1.33137
O33 O   1 0.11203 0.66335 0.98411 1 1.33137
O34 O   1 0.11204 0.66336 0.48412 1 1.33137
O35 O   1 0.61204 0.66336 0.98412 1 1.33137
O36 O   1 0.61203 0.66336 0.48411 1 1.33137
O37 O   1 0.38805 0.33667 0.23412 1 1.33137
O38 O   1 0.38803 0.33669 0.73411 1 1.33137
O39 O   1 0.88805 0.33667 0.2341 1 1.33137
O40 O   1 0.88805 0.33668 0.73412 1 1.33137
O41 O   1 0.36203 0.83666 0.0159 1 1.33137
O42 O   1 0.36202 0.83667 0.5159 1 1.33137
O43 O   1 0.86202 0.83667 0.0159 1 1.33137
O44 O   1 0.86204 0.83668 0.51591 1 1.33137
O45 O   1 0.13805 0.16336 0.7659 1 1.33137
O46 O   1 0.13804 0.16336 0.26589 1 1.33137
O47 O   1 0.63809 0.16334 0.76588 1 1.33137
O48 O   1 0.63805 0.16337 0.26589 1 1.33137
O49 O   1 0.38804 0.33668 0.01591 1 1.33137
O50 O   1 0.38804 0.33667 0.51591 1 1.33137
O51 O   1 0.88806 0.33667 0.0159 1 1.33137
O52 O   1 0.88804 0.33667 0.5159 1 1.33137
O53 O   1 0.11204 0.66336 0.7659 1 1.33137
O54 O   1 0.11203 0.66336 0.2659 1 1.33137
O55 O   1 0.61204 0.66336 0.7659 1 1.33137
O56 O   1 0.61203 0.66337 0.26589 1 1.33137
O57 O   1 0.13803 0.16337 0.98411 1 1.33137
O58 O   1 0.13805 0.16337 0.48412 1 1.33137
O59 O   1 0.63806 0.16336 0.98414 1 1.33137
O60 O   1 0.63804 0.16336 0.48412 1 1.33137
O61 O   1 0.36203 0.83667 0.23412 1 1.33137
O62 O   1 0.36204 0.83666 0.73412 1 1.33137
O63 O   1 0.86203 0.83668 0.23411 1 1.33137
O64 O   1 0.86205 0.83668 0.73412 1 1.33137

data_Mg2SiO4_CFO_USI_2121821137_Interstitial_O_0
 
_audit_creation_method            'manually' 
_chemical_name_systematic         'magnesium silicate'
_chemical_name_common             'magnesium silicate' 
_chemical_formula_structural      'Mg32Si16O65' 
_chemical_formula_analytical      'Mg32Si16O65' 
_chemical_name_mineral            'forsterite'
_chemical_formula_sum             'Mg32 O65 Si16' 
_chemical_melting_point           'not measured' 
_chemical_compound_source         computation 
_chemical_formula_weight          2267.055
 
_symmetry_cell_setting            triclinic
_symmetry_int_tables_number	  1
_symmetry_space_group_name_H-M	  'P 1'
_symmetry_space_group_name_Hall   'P 1'

_cell_length_a 			  9.5170
_cell_length_b 			  10.2042
_cell_length_c 			  11.9739
_cell_angle_alpha 		  90.000
_cell_angle_beta 		     90.000
_cell_angle_gamma 		  90.000
_cell_volume 			     1162.82	 
_cell_formula_units_Z	  1

loop_
_space_group_symop_operation_xyz
	'x, y, z '

_computing_molecular_graphics     'Diamond version 4.6.8 (Crystal Impact, Germany)' 

loop_
_atom_site_label
_atom_site_type_symbol
_atom_site_symmetry_multiplicity
_atom_site_fract_x
_atom_site_fract_y
_atom_site_fract_z
_atom_site_occupancy
_atom_site_B_iso_or_equiv
Mg1   Mg  1  0.586950    0.323520    0.741370  1  0.008622 
Mg2   Mg  1  0.586960    0.323530    0.241380  1  0.008622 
Mg3   Mg  1  0.086970    0.323530    0.741380  1  0.008622 
Mg4   Mg  1  0.086960    0.323520    0.241380  1  0.008622 
Mg5   Mg  1  0.586950    0.323530    0.991380  1  0.008622 
Mg6   Mg  1  0.586960    0.323530    0.491380  1  0.008622 
Mg7   Mg  1  0.086970    0.323530    0.991380  1  0.008622 
Mg8   Mg  1  0.086960    0.323530    0.491380  1  0.008622 
Mg9   Mg  1  0.836960    0.823530    0.741380  1  0.008622 
Mg10  Mg  1  0.836950    0.823520    0.241390  1  0.008622 
Mg11  Mg  1  0.336950    0.823530    0.741380  1  0.008622 
Mg12  Mg  1  0.336960    0.823530    0.241380  1  0.008622 
Mg13  Mg  1  0.836950    0.823550    0.991370  1  0.008622 
Mg14  Mg  1  0.836950    0.823520    0.491380  1  0.008622 
Mg15  Mg  1  0.336950    0.823530    0.991380  1  0.008622 
Mg16  Mg  1  0.336960    0.823530    0.491380  1  0.008622 
Mg17  Mg  1  0.841160    0.100130    0.866380  1  0.008622 
Mg18  Mg  1  0.841160    0.100120    0.366380  1  0.008622 
Mg19  Mg  1  0.341160    0.100120    0.866380  1  0.008622 
Mg20  Mg  1  0.341150    0.100120    0.366380  1  0.008622 
Mg21  Mg  1  0.832760    0.546930    0.116380  1  0.008622 
Mg22  Mg  1  0.832760    0.546930    0.616380  1  0.008622 
Mg23  Mg  1  0.332770    0.546930    0.116380  1  0.008622 
Mg24  Mg  1  0.332770    0.546930    0.616380  1  0.008622 
Mg25  Mg  1  0.591160    0.046930    0.116370  1  0.008622 
Mg26  Mg  1  0.591150    0.046930    0.616390  1  0.008622 
Mg27  Mg  1  0.091150    0.046930    0.116380  1  0.008622 
Mg28  Mg  1  0.091150    0.046930    0.616380  1  0.008622 
Mg29  Mg  1  0.082760    0.600130    0.866380  1  0.008622 
Mg30  Mg  1  0.082770    0.600130    0.366380  1  0.008622 
Mg31  Mg  1  0.582760    0.600110    0.866380  1  0.008622 
Mg32  Mg  1  0.582750    0.600130    0.366380  1  0.008622 
Si1   Si  1  0.623740    0.917390    0.866380  1  0.006169 
Si2   Si  1  0.623730    0.917390    0.366380  1  0.006169 
Si3   Si  1  0.123730    0.917380    0.866380  1  0.006169 
Si4   Si  1  0.123730    0.917390    0.366380  1  0.006169 
Si5   Si  1  0.050190    0.729660    0.116380  1  0.006169 
Si6   Si  1  0.050190    0.729670    0.616380  1  0.006169 
Si7   Si  1  0.550190    0.729660    0.116380  1  0.006169 
Si8   Si  1  0.550190    0.729670    0.616390  1  0.006169 
Si9   Si  1  0.873710    0.229660    0.116370  1  0.006169 
Si10  Si  1  0.873720    0.229660    0.616380  1  0.006169 
Si11  Si  1  0.373720    0.229670    0.116380  1  0.006169 
Si12  Si  1  0.373720    0.229670    0.616370  1  0.006169 
Si13  Si  1  0.800190    0.417390    0.866380  1  0.006169 
Si14  Si  1  0.800190    0.417390    0.366370  1  0.006169 
Si15  Si  1  0.300180    0.417390    0.866380  1  0.006169 
Si16  Si  1  0.300190    0.417400    0.366380  1  0.006169 
O1    O   1  0.952900    0.915220    0.866380  1  0.016973 
O2    O   1  0.952920    0.915210    0.366380  1  0.016973 
O3    O   1  0.452930    0.915200    0.866380  1  0.016973 
O4    O   1  0.452920    0.915210    0.366380  1  0.016973 
O5    O   1  0.720990    0.731850    0.116380  1  0.016973 
O6    O   1  0.720990    0.731850    0.616380  1  0.016973 
O7    O   1  0.220990    0.731850    0.116380  1  0.016973 
O8    O   1  0.220990    0.731850    0.616380  1  0.016973 
O9    O   1  0.702930    0.231850    0.116380  1  0.016973 
O10   O   1  0.702930    0.231850    0.616380  1  0.016973 
O11   O   1  0.202930    0.231850    0.116380  1  0.016973 
O12   O   1  0.202920    0.231850    0.616380  1  0.016973 
O13   O   1  0.970990    0.415210    0.866380  1  0.016973 
O14   O   1  0.970990    0.415210    0.366380  1  0.016973 
O15   O   1  0.470980    0.415210    0.866380  1  0.016973 
O16   O   1  0.470980    0.415200    0.366380  1  0.016973 
O17   O   1  0.697920    0.769570    0.866380  1  0.016973 
O18   O   1  0.697960    0.769520    0.366380  1  0.016973 
O19   O   1  0.197970    0.769520    0.866380  1  0.016973 
O20   O   1  0.197960    0.769520    0.366380  1  0.016973 
O21   O   1  0.975940    0.877540    0.116370  1  0.016973 
O22   O   1  0.975940    0.877540    0.616390  1  0.016973 
O23   O   1  0.475950    0.877530    0.116380  1  0.016973 
O24   O   1  0.475950    0.877530    0.616380  1  0.016973 
O25   O   1  0.947960    0.377540    0.116380  1  0.016973 
O26   O   1  0.947960    0.377540    0.616370  1  0.016973 
O27   O   1  0.447960    0.377540    0.116380  1  0.016973 
O28   O   1  0.447960    0.377540    0.616380  1  0.016973 
O29   O   1  0.725950    0.269520    0.866380  1  0.016973 
O30   O   1  0.725950    0.269530    0.366380  1  0.016973 
O31   O   1  0.225950    0.269520    0.866380  1  0.016973 
O32   O   1  0.225950    0.269530    0.366380  1  0.016973 
O33   O   1  0.698910    0.986870    0.975500  1  0.016973 
O34   O   1  0.698940    0.986880    0.475470  1  0.016973 
O35   O   1  0.198940    0.986880    0.975480  1  0.016973 
O36   O   1  0.198930    0.986880    0.475470  1  0.016973 
O37   O   1  0.974980    0.660190    0.225470  1  0.016973 
O38   O   1  0.974980    0.660180    0.725470  1  0.016973 
O39   O   1  0.474980    0.660190    0.225470  1  0.016973 
O40   O   1  0.474980    0.660180    0.725470  1  0.016973 
O41   O   1  0.948950    0.160190    0.007290  1  0.016973 
O42   O   1  0.948940    0.160190    0.507290  1  0.016973 
O43   O   1  0.448940    0.160190    0.007290  1  0.016973 
O44   O   1  0.448930    0.160180    0.507280  1  0.016973 
O45   O   1  0.724980    0.486880    0.757280  1  0.016973 
O46   O   1  0.724970    0.486880    0.257290  1  0.016973 
O47   O   1  0.224970    0.486870    0.757280  1  0.016973 
O48   O   1  0.224970    0.486880    0.257280  1  0.016973 
O49   O   1  0.974970    0.660180    0.007290  1  0.016973 
O50   O   1  0.974980    0.660180    0.507290  1  0.016973 
O51   O   1  0.474980    0.660180    0.007280  1  0.016973 
O52   O   1  0.474980    0.660190    0.507290  1  0.016973 
O53   O   1  0.698940    0.986880    0.757280  1  0.016973 
O54   O   1  0.698930    0.986880    0.257280  1  0.016973 
O55   O   1  0.198940    0.986880    0.757290  1  0.016973 
O56   O   1  0.198940    0.986880    0.257290  1  0.016973 
O57   O   1  0.724980    0.486880    0.975480  1  0.016973 
O58   O   1  0.724970    0.486880    0.475470  1  0.016973 
O59   O   1  0.224970    0.486870    0.975480  1  0.016973 
O60   O   1  0.224970    0.486880    0.475470  1  0.016973 
O61   O   1  0.948940    0.160190    0.225470  1  0.016973 
O62   O   1  0.948940    0.160180    0.725470  1  0.016973 
O63   O   1  0.448930    0.160180    0.225470  1  0.016973 
O64   O   1  0.448940    0.160190    0.725470  1  0.016973 
O65   O   1  0.793560    0.000070    0.870670  1  0.016973 

data_Mg2SiO4_CFO_USI_2121821137_Interstitial_Si_+4
 
_audit_creation_method            'manually' 
_chemical_name_systematic         'magnesium silicate'
_chemical_name_common             'magnesium silicate' 
_chemical_formula_structural      'Mg32Si17O64' 
_chemical_formula_analytical      'Mg32Si17O64' 
_chemical_name_mineral            'forsterite'
_chemical_formula_sum             'Mg32 O64 Si17' 
_chemical_melting_point           'not measured' 
_chemical_compound_source         computation 
_chemical_formula_weight          2279.18
 
_symmetry_cell_setting            triclinic
_symmetry_int_tables_number	  1
_symmetry_space_group_name_H-M	  'P 1'
_symmetry_space_group_name_Hall   'P 1'

_cell_length_a 			  9.5164
_cell_length_b 			  10.2043
_cell_length_c 			  11.9750
_cell_angle_alpha 		  90.000
_cell_angle_beta 		     90.000
_cell_angle_gamma 		  90.000
_cell_volume 			     1162.88	 
_cell_formula_units_Z	  1

loop_
_space_group_symop_operation_xyz
	'x, y, z '

_computing_molecular_graphics     'Diamond version 4.6.8 (Crystal Impact, Germany)' 

loop_
_atom_site_label
_atom_site_type_symbol
_atom_site_symmetry_multiplicity
_atom_site_fract_x
_atom_site_fract_y
_atom_site_fract_z
_atom_site_occupancy
_atom_site_B_iso_or_equiv
Mg1   Mg  1  0.586960    0.460790    0.844830  1  0.008651
Mg2   Mg  1  0.586960    0.460810    0.344810  1  0.008651
Mg3   Mg  1  0.086970    0.460790    0.844840  1  0.008651
Mg4   Mg  1  0.086980    0.460780    0.344830  1  0.008651
Mg5   Mg  1  0.586960    0.460790    0.094830  1  0.008651
Mg6   Mg  1  0.586960    0.460760    0.594840  1  0.008651
Mg7   Mg  1  0.086960    0.460800    0.094830  1  0.008651
Mg8   Mg  1  0.086950    0.460780    0.594820  1  0.008651
Mg9   Mg  1  0.836960    0.960780    0.844820  1  0.008651
Mg10  Mg  1  0.836960    0.960790    0.344830  1  0.008651
Mg11  Mg  1  0.336970    0.960770    0.844820  1  0.008651
Mg12  Mg  1  0.336950    0.960780    0.344830  1  0.008651
Mg13  Mg  1  0.836940    0.960800    0.094790  1  0.008651
Mg14  Mg  1  0.836970    0.960780    0.594840  1  0.008651
Mg15  Mg  1  0.336970    0.960790    0.094830  1  0.008651
Mg16  Mg  1  0.336940    0.960800    0.594830  1  0.008651
Mg17  Mg  1  0.841170    0.237390    0.969840  1  0.008651
Mg18  Mg  1  0.841150    0.237330    0.469840  1  0.008651
Mg19  Mg  1  0.341150    0.237340    0.969830  1  0.008651
Mg20  Mg  1  0.341150    0.237330    0.469820  1  0.008651
Mg21  Mg  1  0.832740    0.684230    0.219820  1  0.008651
Mg22  Mg  1  0.832760    0.684250    0.719820  1  0.008651
Mg23  Mg  1  0.332770    0.684250    0.219820  1  0.008651
Mg24  Mg  1  0.332770    0.684250    0.719830  1  0.008651
Mg25  Mg  1  0.591160    0.184240    0.219840  1  0.008651
Mg26  Mg  1  0.591160    0.184220    0.719840  1  0.008651
Mg27  Mg  1  0.091170    0.184230    0.219810  1  0.008651
Mg28  Mg  1  0.091160    0.184240    0.719830  1  0.008651
Mg29  Mg  1  0.082750    0.737360    0.969820  1  0.008651
Mg30  Mg  1  0.082770    0.737330    0.469830  1  0.008651
Mg31  Mg  1  0.582790    0.737330    0.969830  1  0.008651
Mg32  Mg  1  0.582760    0.737340    0.469840  1  0.008651
Si1   Si  1  0.623820    0.054660    0.969820  1  0.006304
Si2   Si  1  0.623750    0.054650    0.469850  1  0.006304
Si3   Si  1  0.123780    0.054650    0.969830  1  0.006304
Si4   Si  1  0.123740    0.054660    0.469850  1  0.006304
Si5   Si  1  0.050160    0.866910    0.219850  1  0.006304
Si6   Si  1  0.050140    0.866930    0.719850  1  0.006304
Si7   Si  1  0.550180    0.866910    0.219840  1  0.006304
Si8   Si  1  0.550170    0.866940    0.719860  1  0.006304
Si9   Si  1  0.873730    0.366900    0.219840  1  0.006304
Si10  Si  1  0.873760    0.366920    0.719820  1  0.006304
Si11  Si  1  0.373760    0.366910    0.219820  1  0.006304
Si12  Si  1  0.373740    0.366900    0.719830  1  0.006304
Si13  Si  1  0.800170    0.554630    0.969830  1  0.006304
Si14  Si  1  0.800170    0.554660    0.469840  1  0.006304
Si15  Si  1  0.300180    0.554690    0.969830  1  0.006304
Si16  Si  1  0.300170    0.554660    0.469820  1  0.006304
O1    O   1  0.952870    0.052450    0.969810  1  0.017238
O2    O   1  0.952930    0.052450    0.469840  1  0.017238
O3    O   1  0.452930    0.052450    0.969820  1  0.017238
O4    O   1  0.452930    0.052460    0.469840  1  0.017238
O5    O   1  0.720980    0.869110    0.219810  1  0.017238
O6    O   1  0.720990    0.869110    0.719820  1  0.017238
O7    O   1  0.220990    0.869100    0.219820  1  0.017238
O8    O   1  0.220980    0.869120    0.719830  1  0.017238
O9    O   1  0.702940    0.369100    0.219840  1  0.017238
O10   O   1  0.702920    0.369120    0.719820  1  0.017238
O11   O   1  0.202930    0.369110    0.219820  1  0.017238
O12   O   1  0.202940    0.369110    0.719830  1  0.017238
O13   O   1  0.970980    0.552460    0.969830  1  0.017238
O14   O   1  0.970980    0.552460    0.469830  1  0.017238
O15   O   1  0.470980    0.552450    0.969830  1  0.017238
O16   O   1  0.470990    0.552460    0.469850  1  0.017238
O17   O   1  0.697900    0.906740    0.969850  1  0.017238
O18   O   1  0.697950    0.906780    0.469820  1  0.017238
O19   O   1  0.197970    0.906770    0.969830  1  0.017238
O20   O   1  0.197950    0.906770    0.469830  1  0.017238
O21   O   1  0.975970    0.014800    0.219820  1  0.017238
O22   O   1  0.975960    0.014800    0.719820  1  0.017238
O23   O   1  0.475970    0.014800    0.219830  1  0.017238
O24   O   1  0.475970    0.014790    0.719830  1  0.017238
O25   O   1  0.947940    0.514800    0.219830  1  0.017238
O26   O   1  0.947950    0.514790    0.719830  1  0.017238
O27   O   1  0.447930    0.514790    0.219830  1  0.017238
O28   O   1  0.447950    0.514800    0.719830  1  0.017238
O29   O   1  0.725960    0.406780    0.969830  1  0.017238
O30   O   1  0.725960    0.406780    0.469820  1  0.017238
O31   O   1  0.225960    0.406780    0.969830  1  0.017238
O32   O   1  0.225970    0.406780    0.469830  1  0.017238
O33   O   1  0.698960    0.124130    0.078930  1  0.017238
O34   O   1  0.698940    0.124140    0.578940  1  0.017238
O35   O   1  0.198960    0.124140    0.078940  1  0.017238
O36   O   1  0.198950    0.124140    0.578930  1  0.017238
O37   O   1  0.974950    0.797430    0.328930  1  0.017238
O38   O   1  0.974960    0.797430    0.828940  1  0.017238
O39   O   1  0.474950    0.797430    0.328930  1  0.017238
O40   O   1  0.474980    0.797440    0.828940  1  0.017238
O41   O   1  0.948970    0.297450    0.110720  1  0.017238
O42   O   1  0.948940    0.297440    0.610720  1  0.017238
O43   O   1  0.448950    0.297450    0.110720  1  0.017238
O44   O   1  0.448960    0.297430    0.610720  1  0.017238
O45   O   1  0.724950    0.624130    0.860710  1  0.017238
O46   O   1  0.724960    0.624140    0.360720  1  0.017238
O47   O   1  0.224960    0.624140    0.860720  1  0.017238
O48   O   1  0.224960    0.624140    0.360710  1  0.017238
O49   O   1  0.974960    0.797450    0.110710  1  0.017238
O50   O   1  0.974970    0.797440    0.610710  1  0.017238
O51   O   1  0.474960    0.797440    0.110720  1  0.017238
O52   O   1  0.474940    0.797440    0.610720  1  0.017238
O53   O   1  0.698990    0.124080    0.860740  1  0.017238
O54   O   1  0.698960    0.124130    0.360720  1  0.017238
O55   O   1  0.198970    0.124140    0.860720  1  0.017238
O56   O   1  0.198960    0.124120    0.360720  1  0.017238
O57   O   1  0.724950    0.624140    0.078940  1  0.017238
O58   O   1  0.724960    0.624140    0.578950  1  0.017238
O59   O   1  0.224950    0.624120    0.078940  1  0.017238
O60   O   1  0.224960    0.624140    0.578940  1  0.017238
O61   O   1  0.948960    0.297430    0.328930  1  0.017238
O62   O   1  0.948950    0.297420    0.828930  1  0.017238
O63   O   1  0.448950    0.297430    0.328940  1  0.017238
O64   O   1  0.448950    0.297440    0.828930  1  0.017238
Si17  Si  1  0.793280    0.999990    0.922290  1  0.006304

data_Mg2SiO4_CFO_USI_2121821137_Vacancy_O_+2
 
_audit_creation_method            'manually' 
_chemical_name_systematic         'magnesium silicate'
_chemical_name_common             'magnesium silicate' 
_chemical_formula_structural      'Mg32Si16O63' 
_chemical_formula_analytical      'Mg32Si16O63' 
_chemical_name_mineral            'forsterite'
_chemical_formula_sum             'Mg32 O63 Si16' 
_chemical_melting_point           'not measured' 
_chemical_compound_source         computation 
_chemical_formula_weight          2235.09
 
_symmetry_cell_setting            triclinic
_symmetry_int_tables_number	  1
_symmetry_space_group_name_H-M	  'P 1'
_symmetry_space_group_name_Hall   'P 1'

_cell_length_a 			  9.5166
_cell_length_b 			  10.2044
_cell_length_c 			  11.9744
_cell_angle_alpha 		  90.000
_cell_angle_beta 		     90.000
_cell_angle_gamma 		  90.000
_cell_volume 			     1162.85	 
_cell_formula_units_Z	  1

loop_
_space_group_symop_operation_xyz
	'x, y, z '

_computing_molecular_graphics     'Diamond version 4.6.8 (Crystal Impact, Germany)' 

loop_
_atom_site_label
_atom_site_type_symbol
_atom_site_symmetry_multiplicity
_atom_site_fract_x
_atom_site_fract_y
_atom_site_fract_z
_atom_site_occupancy
_atom_site_B_iso_or_equiv
Mg1   Mg   1  0.776230    0.336670    0.531960  1  0.008665 
Mg2   Mg   1  0.776230    0.336660    0.031950  1  0.008665 
Mg3   Mg   1  0.276240    0.336660    0.531950  1  0.008665 
Mg4   Mg   1  0.276240    0.336650    0.031950  1  0.008665 
Mg5   Mg   1  0.776220    0.336670    0.781960  1  0.008665 
Mg6   Mg   1  0.776240    0.336660    0.281960  1  0.008665 
Mg7   Mg   1  0.276240    0.336650    0.781960  1  0.008665 
Mg8   Mg   1  0.276230    0.336650    0.281940  1  0.008665 
Mg9   Mg   1  0.026230    0.836650    0.531940  1  0.008665 
Mg10  Mg   1  0.026230    0.836650    0.031960  1  0.008665 
Mg11  Mg   1  0.526230    0.836670    0.531960  1  0.008665 
Mg12  Mg   1  0.526230    0.836670    0.031950  1  0.008665 
Mg13  Mg   1  0.026240    0.836630    0.781950  1  0.008665 
Mg14  Mg   1  0.026230    0.836650    0.281960  1  0.008665 
Mg15  Mg   1  0.526220    0.836650    0.781950  1  0.008665 
Mg16  Mg   1  0.526230    0.836660    0.281960  1  0.008665 
Mg17  Mg   1  0.030460    0.113270    0.656930  1  0.008665 
Mg18  Mg   1  0.030420    0.113230    0.156960  1  0.008665 
Mg19  Mg   1  0.530420    0.113230    0.656940  1  0.008665 
Mg20  Mg   1  0.530440    0.113230    0.156960  1  0.008665 
Mg21  Mg   1  0.022030    0.560080    0.906950  1  0.008665 
Mg22  Mg   1  0.022040    0.560090    0.406950  1  0.008665 
Mg23  Mg   1  0.522040    0.560080    0.906950  1  0.008665 
Mg24  Mg   1  0.522030    0.560070    0.406950  1  0.008665 
Mg25  Mg   1  0.780440    0.060080    0.906950  1  0.008665 
Mg26  Mg   1  0.780430    0.060090    0.406960  1  0.008665 
Mg27  Mg   1  0.280430    0.060090    0.906950  1  0.008665 
Mg28  Mg   1  0.280430    0.060090    0.406950  1  0.008665 
Mg29  Mg   1  0.272030    0.613230    0.656950  1  0.008665 
Mg30  Mg   1  0.272040    0.613230    0.156960  1  0.008665 
Mg31  Mg   1  0.772030    0.613240    0.656950  1  0.008665 
Mg32  Mg   1  0.772030    0.613240    0.156950  1  0.008665 
Si1   Si   1  0.813000    0.930530    0.656940  1  0.006257 
Si2   Si   1  0.813000    0.930530    0.156950  1  0.006257 
Si3   Si   1  0.312990    0.930530    0.656950  1  0.006257 
Si4   Si   1  0.313000    0.930530    0.156950  1  0.006257 
Si5   Si   1  0.239470    0.742800    0.906950  1  0.006257 
Si6   Si   1  0.239480    0.742790    0.406950  1  0.006257 
Si7   Si   1  0.739450    0.742770    0.906960  1  0.006257 
Si8   Si   1  0.739460    0.742790    0.406960  1  0.006257 
Si9   Si   1  0.063010    0.242810    0.906960  1  0.006257 
Si10  Si   1  0.063000    0.242790    0.406960  1  0.006257 
Si11  Si   1  0.562990    0.242790    0.906950  1  0.006257 
Si12  Si   1  0.562990    0.242780    0.406950  1  0.006257 
Si13  Si   1  0.989460    0.430530    0.656950  1  0.006257 
Si14  Si   1  0.989460    0.430540    0.156960  1  0.006257 
Si15  Si   1  0.489460    0.430520    0.656950  1  0.006257 
Si16  Si   1  0.489460    0.430510    0.156950  1  0.006257 
O1    O    1  0.142200    0.928340    0.656950  1  0.016280 
O2    O    1  0.142210    0.928340    0.156950  1  0.016280 
O3    O    1  0.642210    0.928340    0.656960  1  0.016280 
O4    O    1  0.642200    0.928340    0.156950  1  0.016280 
O5    O    1  0.910250    0.745000    0.906950  1  0.016280 
O6    O    1  0.910260    0.744990    0.406950  1  0.016280 
O7    O    1  0.410260    0.744980    0.906950  1  0.016280 
O8    O    1  0.410260    0.744990    0.406950  1  0.016280 
O9    O    1  0.892200    0.244980    0.906950  1  0.016280 
O10   O    1  0.892200    0.244980    0.406950  1  0.016280 
O11   O    1  0.392200    0.244990    0.906950  1  0.016280 
O12   O    1  0.392200    0.244980    0.406950  1  0.016280 
O13   O    1  0.160250    0.428330    0.656950  1  0.016280 
O14   O    1  0.160260    0.428330    0.156940  1  0.016280 
O15   O    1  0.660250    0.428330    0.656950  1  0.016280 
O16   O    1  0.660260    0.428330    0.156950  1  0.016280 
O17   O    1  0.887090    0.782840    0.656980  1  0.016280 
O18   O    1  0.887230    0.782650    0.156950  1  0.016280 
O19   O    1  0.387230    0.782650    0.656950  1  0.016280 
O20   O    1  0.387230    0.782650    0.156950  1  0.016280 
O21   O    1  0.165230    0.890670    0.906960  1  0.016280 
O22   O    1  0.165230    0.890660    0.406950  1  0.016280 
O23   O    1  0.665240    0.890670    0.906950  1  0.016280 
O24   O    1  0.665230    0.890670    0.406950  1  0.016280 
O25   O    1  0.137220    0.390680    0.906950  1  0.016280 
O26   O    1  0.137230    0.390670    0.406950  1  0.016280 
O27   O    1  0.637240    0.390680    0.906950  1  0.016280 
O28   O    1  0.637220    0.390670    0.406950  1  0.016280 
O29   O    1  0.915220    0.282640    0.656960  1  0.016280 
O30   O    1  0.915230    0.282650    0.156950  1  0.016280 
O31   O    1  0.415230    0.282650    0.656950  1  0.016280 
O32   O    1  0.415230    0.282640    0.156950  1  0.016280 
O33   O    1  0.888220    0.000010    0.266060  1  0.016280 
O34   O    1  0.388220    0.000010    0.766060  1  0.016280 
O35   O    1  0.388220    0.000010    0.266060  1  0.016280 
O36   O    1  0.164240    0.673300    0.016060  1  0.016280 
O37   O    1  0.164240    0.673300    0.516060  1  0.016280 
O38   O    1  0.664230    0.673310    0.016060  1  0.016280 
O39   O    1  0.664230    0.673310    0.516060  1  0.016280 
O40   O    1  0.138220    0.173300    0.797840  1  0.016280 
O41   O    1  0.138220    0.173310    0.297850  1  0.016280 
O42   O    1  0.638220    0.173300    0.797840  1  0.016280 
O43   O    1  0.638220    0.173310    0.297850  1  0.016280 
O44   O    1  0.914240    0.500010    0.547850  1  0.016280 
O45   O    1  0.914250    0.500010    0.047850  1  0.016280 
O46   O    1  0.414250    0.500010    0.547850  1  0.016280 
O47   O    1  0.414240    0.500010    0.047850  1  0.016280 
O48   O    1  0.164230    0.673310    0.797850  1  0.016280 
O49   O    1  0.164240    0.673310    0.297860  1  0.016280 
O50   O    1  0.664240    0.673310    0.797850  1  0.016280 
O51   O    1  0.664240    0.673320    0.297850  1  0.016280 
O52   O    1  0.888220    0.000010    0.547860  1  0.016280 
O53   O    1  0.888220    0.000010    0.047860  1  0.016280 
O54   O    1  0.388220    0.000010    0.547850  1  0.016280 
O55   O    1  0.388220    0.000010    0.047850  1  0.016280 
O56   O    1  0.914240    0.500010    0.766060  1  0.016280 
O57   O    1  0.914250    0.500010    0.266060  1  0.016280 
O58   O    1  0.414250    0.500010    0.766060  1  0.016280 
O59   O    1  0.414240    0.500010    0.266060  1  0.016280 
O60   O    1  0.138220    0.173310    0.016060  1  0.016280 
O61   O    1  0.138220    0.173310    0.516060  1  0.016280 
O62   O    1  0.638220    0.173310    0.016060  1  0.016280 
O63   O    1  0.638220    0.173310    0.516060  1  0.016280 

data_Mg2SiO4_CFO_USI_2121821137
 
_audit_creation_method            'manually' 
_chemical_name_systematic         'magnesium silicate'
_chemical_name_common             'magnesium silicate' 
_chemical_formula_structural      'Mg2SiO4' 
_chemical_formula_analytical      'Mg2SiO4' 
_chemical_name_mineral            'forsterite'
_chemical_formula_sum             'Mg2 O4 Si' 
_chemical_melting_point           'not measured' 
_chemical_compound_source         synthetic 
_chemical_formula_weight          140.691
_exptl_crystal_density_diffrn     3.219
 
_atom_type_scat_source            'TOPAS V6.0 (Bruker AXS, Germany)' 
 
_symmetry_cell_setting            orthorhombic
_symmetry_int_tables_number	  62
_symmetry_space_group_name_H-M	  'P b n m'
_symmetry_space_group_name_Hall   '-P 2c 2ab'

_cell_length_a 			  4.7542(5)
_cell_length_b 			  10.2048(13)
_cell_length_c 			  5.9839(7)
_cell_angle_alpha 		  90.000
_cell_angle_beta 		  90.000
_cell_angle_gamma 		  90.000
_cell_volume 			  290.31(6)	 
_cell_formula_units_Z		  4
_cell_measurement_temperature     295(2) 
_cell_measurement_2theta_min      5.000
_cell_measurement_2theta_max      85.006

_diffrn_ambient_temperature       295(2)
_diffrn_radiation_probe           x-ray
_diffrn_radiation_source          'fine-focus sealed tube' 
_diffrn_radiation_type            'Cu K\a' 
_diffrn_radiation_monochromator   'LynxEye-XET' 
_diffrn_radiation_wavelength      1.540596	
_diffrn_radiation_polarisn_ratio  1.0
_diffrn_measurement_device        'Bruker D8 Discover'
_diffrn_measurement_method        'reflection, Bragg-Brentano'
_diffrn_detector                  'LynxEye-XET'
 
_exptl_powder_colour              white

_pd_calc_method                   "Rietveld Refinement"
_pd_meas_2theta_range_min         5.000
_pd_meas_2theta_range_max         85.006
_pd_meas_2theta_range_inc         0.0149
_pd_proc_2theta_range_min         5.000
_pd_proc_2theta_range_max         85.006
_pd_proc_2theta_range_inc         0.0149
_pd_meas_number_of_points         586
_pd_proc_number_of_points         586
_pd_proc_ls_prof_R_expected       0.1266
_pd_proc_ls_prof_wR_factor        0.1570
_pd_proc_ls_prof_R_factor_on_p    0.1215
_refine_ls_R_factor_all           0.4142
_refine_ls_goodness_of_fit_all    1.24
_refine_ls_shift/su_max           0.0001

loop_
_space_group_symop_operation_xyz
   'x, y, z '
   '-x, -y, -z '
   'x+1/2, -y+1/2, -z '
   '-x+1/2, y+1/2, z '
   '-x, -y, z+1/2 '
   'x, y, -z+1/2 '
   '-x+1/2, y+1/2, -z+1/2 '
   'x+1/2, -y+1/2, z+1/2 '

_computing_data_collection        'Diffrac.Suite (Bruker AXS, Germany)'
_computing_cell_refinement        'TOPAS V6.0 (Bruker AXS, Germany)' 
_computing_structure_refinement   'TOPAS V6.0 (Bruker AXS, Germany)' 
_computing_molecular_graphics     'Diamond version 4.6.8 (Crystal Impact, Germany)' 

loop_
_atom_site_label
_atom_site_type_symbol
_atom_site_symmetry_multiplicity
_atom_site_fract_x
_atom_site_fract_y
_atom_site_fract_z
_atom_site_occupancy
_atom_site_B_iso_or_equiv

Mg1 Mg+2  4 0          0          0          1 0.90(11)
Mg2 Mg+2  4 0.0147(13) 0.2768(4)  0.75       1 0.90(11)
Si1 Si+4  4 0.0701(9)  0.4010(4)  0.25       1 0.80(11)
O1  O-2   4 0.2461(15) 0.0854(9)  0.75       1 1.00(15)
O2  O-2   4 0.2809(15) 0.0488(11) 0.25       1 1.00(15)
O3  O-2   8 0.2222(11) 0.3459(6)  0.4440(10) 1 1.00(15)

loop_
_geom_bond_atom_site_label_1
_geom_bond_atom_site_label_2
_geom_bond_distance
Si1 O3 1.4787(64)

loop_
_geom_angle_atom_site_label_1
_geom_angle_atom_site_label_2
_geom_angle_atom_site_label_3
_geom_angle
O3 Si1 O3 103.449(322)


# start Validation Reply Form
_vrf_RADNW01_Mg2SiO4_CFO_USI_2121821137
;
PROBLEM: The radiation wavelength lies outside the expected range
RESPONSE: Cu Kalpha1,2 1.540596/1.544493 was used.
;


data_Mg2SiO4_HFO_USI_2121821138
 
_audit_creation_method            'manually' 
_chemical_name_systematic         'magnesium silicate'
_chemical_name_common             'magnesium silicate' 
_chemical_formula_structural      'Mg2SiO4' 
_chemical_formula_analytical      'Mg2SiO4' 
_chemical_name_mineral            'forsterite'
_chemical_formula_sum             'Mg2 O4 Si' 
_chemical_melting_point           'not measured' 
_chemical_compound_source         synthetic 
_chemical_formula_weight          140.691
_exptl_crystal_density_diffrn     3.2219
 
_atom_type_scat_source            'TOPAS V6.0 (Bruker AXS, Germany)' 
 
_symmetry_cell_setting            orthorhombic
_symmetry_int_tables_number	  62
_symmetry_space_group_name_H-M	  'P b n m'
_symmetry_space_group_name_Hall   '-P 2c 2ab'

_cell_length_a 			  4.7523(2)
_cell_length_b 			  10.2027(4)
_cell_length_c 			  5.9821(2)
_cell_angle_alpha 		  90.000
_cell_angle_beta 		  90.000
_cell_angle_gamma 		  90.000
_cell_volume 			  290.049(18)	 
_cell_formula_units_Z		  4
_cell_measurement_temperature     295(2) 
_cell_measurement_2theta_min      5.000
_cell_measurement_2theta_max      85.006

_diffrn_ambient_temperature       295(2)
_diffrn_radiation_probe           x-ray
_diffrn_radiation_source          'fine-focus sealed tube' 
_diffrn_radiation_type            'Cu K\a' 
_diffrn_radiation_monochromator   'LynxEye-XET' 
_diffrn_radiation_wavelength      1.540596	
_diffrn_radiation_polarisn_ratio  1.0
_diffrn_measurement_device        'Bruker D8 Discover'
_diffrn_measurement_method        'reflection, Bragg-Brentano'
_diffrn_detector                  'LynxEye-XET'
 
_exptl_powder_colour              white

_pd_calc_method                   "Rietveld Refinement"
_pd_meas_2theta_range_min         5.000
_pd_meas_2theta_range_max         85.006
_pd_meas_2theta_range_inc         0.0149
_pd_proc_2theta_range_min         5.000
_pd_proc_2theta_range_max         85.006
_pd_proc_2theta_range_inc         0.0149
_pd_meas_number_of_points         1142
_pd_proc_number_of_points         1142
_pd_proc_ls_prof_R_expected       0.1413
_pd_proc_ls_prof_wR_factor        0.1683
_pd_proc_ls_prof_R_factor_on_p    0.1257
_refine_ls_R_factor_all           0.5456
_refine_ls_goodness_of_fit_all    1.19
_refine_ls_shift/su_max           0.0001

loop_
_space_group_symop_operation_xyz
   'x, y, z '
   '-x, -y, -z '
   'x+1/2, -y+1/2, -z '
   '-x+1/2, y+1/2, z '
   '-x, -y, z+1/2 '
   'x, y, -z+1/2 '
   '-x+1/2, y+1/2, -z+1/2 '
   'x+1/2, -y+1/2, z+1/2 '

_computing_data_collection        'Diffrac.Suite (Bruker AXS, Germany)'
_computing_cell_refinement        'TOPAS V6.0 (Bruker AXS, Germany)' 
_computing_structure_refinement   'TOPAS V6.0 (Bruker AXS, Germany)' 
_computing_molecular_graphics     'Diamond version 4.6.8 (Crystal Impact, Germany)' 

loop_
_atom_site_label
_atom_site_type_symbol
_atom_site_symmetry_multiplicity
_atom_site_fract_x
_atom_site_fract_y
_atom_site_fract_z
_atom_site_occupancy
_atom_site_B_iso_or_equiv

Mg1 Mg+2  4 0         0         0         1 1.10(8)
Mg2 Mg+2  4 0.0079(7) 0.2770(3) 0.75      1 1.10(9)
Si1 Si+4  4 0.0724(5) 0.4048(3) 0.25      1 0.90(7)
O1  O-2   4 0.2414(9) 0.0897(5) 0.75      1 1.30(17)
O2  O-2   4 0.2840(9) 0.0459(7) 0.25      1 1.30(16)
O3  O-2   8 0.2167(7) 0.3427(4) 0.4535(6) 1 1.30(12)

loop_
_geom_bond_atom_site_label_1
_geom_bond_atom_site_label_2
_geom_bond_distance
Si1 O3 1.5341(40)

loop_
_geom_angle_atom_site_label_1
_geom_angle_atom_site_label_2
_geom_angle_atom_site_label_3
_geom_angle
O3 Si1 O3 105.028(190)


# start Validation Reply Form
_vrf_RADNW01_Mg2SiO4_HFO_USI_2121821138
;
PROBLEM: The radiation wavelength lies outside the expected range
RESPONSE: Cu Kalpha1,2 1.540596/1.544493 was used.
;


data_Mg2SiO4_PFO_USI_2121821136
 
_audit_creation_method            'manually' 
_chemical_name_systematic         'magnesium silicate'
_chemical_name_common             'magnesium silicate' 
_chemical_formula_structural      'Mg2SiO4' 
_chemical_formula_analytical      'Mg2SiO4' 
_chemical_name_mineral            'forsterite'
_chemical_formula_sum             'Mg2 O4 Si' 
_chemical_melting_point           'not measured' 
_chemical_compound_source         synthetic 
_chemical_formula_weight          140.691
_exptl_crystal_density_diffrn     3.218
 
_atom_type_scat_source            'TOPAS V6.0 (Bruker AXS, Germany)' 
 
_symmetry_cell_setting            orthorhombic
_symmetry_int_tables_number	  62
_symmetry_space_group_name_H-M	  'P b n m'
_symmetry_space_group_name_Hall   '-P 2c 2ab'

_cell_length_a 			  4.7530(1)
_cell_length_b 			  10.2084(2)
_cell_length_c 			  5.9848(1)
_cell_angle_alpha 		  90.000
_cell_angle_beta 		  90.000
_cell_angle_gamma 		  90.000
_cell_volume 			  290.386(10)	 
_cell_formula_units_Z		  4
_cell_measurement_temperature     295(2) 
_cell_measurement_2theta_min      5.000
_cell_measurement_2theta_max      85.006

_diffrn_ambient_temperature       295(2)
_diffrn_radiation_probe           x-ray
_diffrn_radiation_source          'fine-focus sealed tube' 
_diffrn_radiation_type            'Cu K\a' 
_diffrn_radiation_monochromator   'LynxEye-XET' 
_diffrn_radiation_wavelength      1.540596	
_diffrn_radiation_polarisn_ratio  1.0
_diffrn_measurement_device        'Bruker D8 Discover'
_diffrn_measurement_method        'reflection, Bragg-Brentano'
_diffrn_detector                  'LynxEye-XET'
 
_exptl_powder_colour              white

_pd_calc_method                   "Rietveld Refinement"
_pd_meas_2theta_range_min         5.000
_pd_meas_2theta_range_max         85.006
_pd_meas_2theta_range_inc         0.0149
_pd_proc_2theta_range_min         5.000
_pd_proc_2theta_range_max         85.006
_pd_proc_2theta_range_inc         0.0149
_pd_meas_number_of_points         2486
_pd_proc_number_of_points         2486
_pd_proc_ls_prof_R_expected       0.1007
_pd_proc_ls_prof_wR_factor        0.1140
_pd_proc_ls_prof_R_factor_on_p    0.0819
_refine_ls_R_factor_all           0.1585
_refine_ls_goodness_of_fit_all    1.13
_refine_ls_shift/su_max           0.0001

loop_
_space_group_symop_operation_xyz
   'x, y, z '
   '-x, -y, -z '
   'x+1/2, -y+1/2, -z '
   '-x+1/2, y+1/2, z '
   '-x, -y, z+1/2 '
   'x, y, -z+1/2 '
   '-x+1/2, y+1/2, -z+1/2 '
   'x+1/2, -y+1/2, z+1/2 '

_computing_data_collection        'Diffrac.Suite (Bruker AXS, Germany)'
_computing_cell_refinement        'TOPAS V6.0 (Bruker AXS, Germany)' 
_computing_structure_refinement   'TOPAS V6.0 (Bruker AXS, Germany)' 
_computing_molecular_graphics     'Diamond version 4.6.8 (Crystal Impact, Germany)' 

loop_
_atom_site_label
_atom_site_type_symbol
_atom_site_symmetry_multiplicity
_atom_site_fract_x
_atom_site_fract_y
_atom_site_fract_z
_atom_site_occupancy
_atom_site_B_iso_or_equiv

Mg1 Mg+2 4 0 	     0 	         0 	   1 0.95(4)
Mg2 Mg+2 4 0.9929(4) 0.27775(16) 0.25 	   1 0.95(4)
Si1 Si+4 4 0.4268(3) 0.09397(16) 0.25 	   1 0.76(4)
O1  O-2  4 0.7622(5) 0.0923(3)   0.25 	   1 0.54(5)
O2  O-2  4 0.2202(5) 0.4501(4)   0.25 	   1 0.54(5)
O3  O-2  8 0.2803(4) 0.1621(2)   0.0358(4) 1 0.54(5)

loop_
_geom_bond_atom_site_label_1
_geom_bond_atom_site_label_2
_geom_bond_distance
Si1 O3 1.6162(24)

loop_
_geom_angle_atom_site_label_1
_geom_angle_atom_site_label_2
_geom_angle_atom_site_label_3
_geom_angle
O3 Si1 O3 104.972(115)


# start Validation Reply Form
_vrf_RADNW01_Mg2SiO4_PFO_USI_2121821136
;
PROBLEM: The radiation wavelength lies outside the expected range
RESPONSE: Cu Kalpha1,2 1.540596/1.544493 was used.
;


data_Mg2SiO4_RFO_USI_2121821033
 
_audit_creation_method            'manually' 
_chemical_name_systematic         'magnesium silicate'
_chemical_name_common             'magnesium silicate' 
_chemical_formula_structural      'Mg2SiO4' 
_chemical_formula_analytical      'Mg2SiO4' 
_chemical_name_mineral            'forsterite'
_chemical_formula_sum             'Mg2 O4 Si' 
_chemical_melting_point           'not measured' 
_chemical_compound_source         synthetic 
_chemical_formula_weight          140.691
_exptl_crystal_density_diffrn     3.2175
 
_atom_type_scat_source            'TOPAS V6.0 (Bruker AXS, Germany)' 
 
_symmetry_cell_setting            orthorhombic
_symmetry_int_tables_number	  62
_symmetry_space_group_name_H-M	  'P b n m'
_symmetry_space_group_name_Hall   '-P 2c 2ab'

_cell_length_a 			  4.7515(1)
_cell_length_b 			  10.2127(2)
_cell_length_c 			  5.9854(1)
_cell_angle_alpha 		  90.000
_cell_angle_beta 		  90.000
_cell_angle_gamma 		  90.000
_cell_volume 			  290.448(9)	 
_cell_formula_units_Z		  4
_cell_measurement_temperature     295(2) 
_cell_measurement_2theta_min      5.000
_cell_measurement_2theta_max      85.006

_diffrn_ambient_temperature       295(2)
_diffrn_radiation_probe           x-ray
_diffrn_radiation_source          'fine-focus sealed tube' 
_diffrn_radiation_type            'Cu K\a' 
_diffrn_radiation_monochromator   'LynxEye-XET' 
_diffrn_radiation_wavelength      1.540596	
_diffrn_radiation_polarisn_ratio  1.0
_diffrn_measurement_device        'Bruker D8 Discover'
_diffrn_measurement_method        'reflection, Bragg-Brentano'
_diffrn_detector                  'LynxEye-XET'
 
_exptl_powder_colour              white

_pd_calc_method                   "Rietveld Refinement"
_pd_meas_2theta_range_min         5.000
_pd_meas_2theta_range_max         85.006
_pd_meas_2theta_range_inc         0.0149
_pd_proc_2theta_range_min         5.000
_pd_proc_2theta_range_max         85.006
_pd_proc_2theta_range_inc         0.0149
_pd_meas_number_of_points         3022
_pd_proc_number_of_points         3022
_pd_proc_ls_prof_R_expected       0.0938
_pd_proc_ls_prof_wR_factor        0.1114
_pd_proc_ls_prof_R_factor_on_p    0.0785
_refine_ls_R_factor_all           0.2222
_refine_ls_goodness_of_fit_all    1.19
_refine_ls_shift/su_max           0.0001

loop_
_space_group_symop_operation_xyz
   'x, y, z '
   '-x, -y, -z '
   'x+1/2, -y+1/2, -z '
   '-x+1/2, y+1/2, z '
   '-x, -y, z+1/2 '
   'x, y, -z+1/2 '
   '-x+1/2, y+1/2, -z+1/2 '
   'x+1/2, -y+1/2, z+1/2 '

_computing_data_collection        'Diffrac.Suite (Bruker AXS, Germany)'
_computing_cell_refinement        'TOPAS V6.0 (Bruker AXS, Germany)' 
_computing_structure_refinement   'TOPAS V6.0 (Bruker AXS, Germany)' 
_computing_molecular_graphics     'Diamond version 4.6.8 (Crystal Impact, Germany)' 

loop_
_atom_site_label
_atom_site_type_symbol
_atom_site_symmetry_multiplicity
_atom_site_fract_x
_atom_site_fract_y
_atom_site_fract_z
_atom_site_occupancy
_atom_site_B_iso_or_equiv

Mg1 Mg+2  4 0         0           0         1 0.86(4)
Mg2 Mg+2  4 0.0081(4) 0.27743(15) 0.75      1 0.86(4)
Si1 Si+4  4 0.0730(3) 0.40599(15) 0.25      1 0.60(4)
O1  O-2   4 0.2364(5) 0.0920(3)   0.75      1 0.80(5)
O2  O-2   4 0.2803(5) 0.0507(4)   0.25      1 0.80(5)
O3  O-2   8 0.2203(4) 0.3382(2)   0.4646(3) 1 0.80(5)

loop_
_geom_bond_atom_site_label_1
_geom_bond_atom_site_label_2
_geom_bond_distance
Si1 O3 1.6182(21)

loop_
_geom_angle_atom_site_label_1
_geom_angle_atom_site_label_2
_geom_angle_atom_site_label_3
_geom_angle
O3 Si1 O3 105.064(91)


# start Validation Reply Form
_vrf_RADNW01_Mg2SiO4_RFO_USI_2121821033
;
PROBLEM: The radiation wavelength lies outside the expected range
RESPONSE: Cu Kalpha1,2 1.540596/1.544493 was used.
;
