# Supplementary material for: Synthesis, structural and spectroscopic characterization of defect-rich forsterite as a representative phase of Martian regolith
Source: IUCrJ. 2024 Oct 28;11(Pt 6):977–90. doi: 10.1107/S2052252524009722 (PMC11533994; doi:10.1107/S2052252524009722)
Supplement: Supplementary file 3 [file m-11-00977-sup3.zip]

Archive with 17 entries (17 files):
- D8Advance_CFO_2121821137.raw
- D8Advance_HFO_2121821138.raw
- D8Advance_PFO_2121821136.raw
- D8Advance_RFO_2121821033.raw
- D8Discover_CFO_2121821137.brml
- D8Discover_CFO_2121821137.raw
- D8Discover_HFO_2121821138.brml
- D8Discover_HFO_2121821138.raw
- D8Discover_PFO_2121821136.brml
- D8Discover_PFO_2121821136.raw
- D8Discover_RFO_2121821033.brml
- D8Discover_RFO_2121821033.raw
- DESY_CFO_2121821137.xy
- DESY_Empty.xy
- DESY_HFO_2121821138.xy
- DESY_PFO_2121821136.xy
- DESY_RFO_2121821033.xy
