# Supplementary material for: Synthesis, structural and spectroscopic characterization of defect-rich forsterite as a representative phase of Martian regolith
Source: IUCrJ. 2024 Oct 28;11(Pt 6):977–90. doi: 10.1107/S2052252524009722 (PMC11533994; doi:10.1107/S2052252524009722)
Supplement: Supplementary file 3 [file m-11-00977-sup3.zip › DESY_CFO_2121821137.xy]

  2.943825e-01    1.879533e+06
  3.112617e-01    2.042300e+06
  3.281408e-01    2.270315e+06
  3.450200e-01    2.441434e+06
  3.618992e-01    2.541590e+06
  3.787783e-01    2.628718e+06
  3.956575e-01    2.688270e+06
  4.125367e-01    2.729756e+06
  4.294158e-01    2.788044e+06
  4.462950e-01    2.827074e+06
  4.631742e-01    2.849557e+06
  4.800533e-01    2.857778e+06
  4.969325e-01    2.854562e+06
  5.138116e-01    2.843552e+06
  5.306908e-01    2.825590e+06
  5.475700e-01    2.802363e+06
  5.644491e-01    2.773508e+06
  5.813283e-01    2.741218e+06
  5.982075e-01    2.706676e+06
  6.150866e-01    2.669519e+06
  6.319658e-01    2.629958e+06
  6.488450e-01    2.589902e+06
  6.657241e-01    2.550038e+06
  6.826033e-01    2.509691e+06
  6.994824e-01    2.469554e+06
  7.163616e-01    2.429602e+06
  7.332408e-01    2.390866e+06
  7.501199e-01    2.352496e+06
  7.669991e-01    2.315334e+06
  7.838783e-01    2.278968e+06
  8.007574e-01    2.243827e+06
  8.176366e-01    2.209807e+06
  8.345158e-01    2.176328e+06
  8.513949e-01    2.143920e+06
  8.682741e-01    2.112409e+06
  8.851532e-01    2.082192e+06
  9.020324e-01    2.052692e+06
  9.189116e-01    2.025123e+06
  9.357907e-01    1.998739e+06
  9.526699e-01    1.972856e+06
  9.695491e-01    1.948375e+06
  9.864282e-01    1.924676e+06
  1.003307e+00    1.901734e+06
  1.020187e+00    1.880339e+06
  1.037066e+00    1.860169e+06
  1.053945e+00    1.840721e+06
  1.070824e+00    1.822556e+06
  1.087703e+00    1.806296e+06
  1.104582e+00    1.791527e+06
  1.121462e+00    1.778762e+06
  1.138341e+00    1.771141e+06
  1.155220e+00    1.775173e+06
  1.172099e+00    1.803579e+06
  1.188978e+00    1.854836e+06
  1.205857e+00    1.903929e+06
  1.222737e+00    1.927687e+06
  1.239616e+00    1.914929e+06
  1.256495e+00    1.865258e+06
  1.273374e+00    1.791627e+06
  1.290253e+00    1.719972e+06
  1.307132e+00    1.670180e+06
  1.324011e+00    1.641521e+06
  1.340891e+00    1.622492e+06
  1.357770e+00    1.607160e+06
  1.374649e+00    1.593259e+06
  1.391528e+00    1.582186e+06
  1.408407e+00    1.574693e+06
  1.425286e+00    1.569041e+06
  1.442166e+00    1.561912e+06
  1.459045e+00    1.551121e+06
  1.475924e+00    1.536924e+06
  1.492803e+00    1.520924e+06
  1.509682e+00    1.509945e+06
  1.526561e+00    1.515797e+06
  1.543441e+00    1.561675e+06
  1.560320e+00    1.679536e+06
  1.577199e+00    1.859738e+06
  1.594078e+00    2.035132e+06
  1.610957e+00    2.144994e+06
  1.627836e+00    2.167704e+06
  1.644716e+00    2.106638e+06
  1.661595e+00    1.979498e+06
  1.678474e+00    1.833227e+06
  1.695353e+00    1.714520e+06
  1.712232e+00    1.626570e+06
  1.729111e+00    1.563060e+06
  1.745991e+00    1.543954e+06
  1.762870e+00    1.576419e+06
  1.779749e+00    1.625578e+06
  1.796628e+00    1.649520e+06
  1.813507e+00    1.627422e+06
  1.830386e+00    1.561062e+06
  1.847266e+00    1.469519e+06
  1.864145e+00    1.385365e+06
  1.881024e+00    1.331611e+06
  1.897903e+00    1.303564e+06
  1.914782e+00    1.287110e+06
  1.931661e+00    1.275903e+06
  1.948541e+00    1.267612e+06
  1.965420e+00    1.261483e+06
  1.982299e+00    1.257018e+06
  1.999178e+00    1.256222e+06
  2.016057e+00    1.265357e+06
  2.032936e+00    1.295365e+06
  2.049816e+00    1.350990e+06
  2.066695e+00    1.414077e+06
  2.083574e+00    1.458429e+06
  2.100453e+00    1.466361e+06
  2.117332e+00    1.435950e+06
  2.134211e+00    1.378475e+06
  2.151091e+00    1.320072e+06
  2.167970e+00    1.290465e+06
  2.184849e+00    1.305007e+06
  2.201728e+00    1.376164e+06
  2.218607e+00    1.517934e+06
  2.235486e+00    1.696270e+06
  2.252365e+00    1.836721e+06
  2.269245e+00    1.884288e+06
  2.286124e+00    1.820826e+06
  2.303003e+00    1.663469e+06
  2.319882e+00    1.463815e+06
  2.336761e+00    1.295144e+06
  2.353640e+00    1.198958e+06
  2.370520e+00    1.159788e+06
  2.387399e+00    1.153300e+06
  2.404278e+00    1.174485e+06
  2.421157e+00    1.240176e+06
  2.438036e+00    1.388685e+06
  2.454915e+00    1.638139e+06
  2.471795e+00    1.943883e+06
  2.488674e+00    2.250225e+06
  2.505553e+00    2.525518e+06
  2.522432e+00    2.701152e+06
  2.539311e+00    2.702405e+06
  2.556190e+00    2.527411e+06
  2.573070e+00    2.238672e+06
  2.589949e+00    1.897552e+06
  2.606828e+00    1.563678e+06
  2.623707e+00    1.324737e+06
  2.640586e+00    1.219115e+06
  2.657465e+00    1.207831e+06
  2.674345e+00    1.241484e+06
  2.691224e+00    1.297468e+06
  2.708103e+00    1.386722e+06
  2.724982e+00    1.525476e+06
  2.741861e+00    1.697505e+06
  2.758740e+00    1.844793e+06
  2.775620e+00    1.904418e+06
  2.792499e+00    1.843937e+06
  2.809378e+00    1.672627e+06
  2.826257e+00    1.448169e+06
  2.843136e+00    1.257328e+06
  2.860015e+00    1.156274e+06
  2.876895e+00    1.135006e+06
  2.893774e+00    1.144517e+06
  2.910653e+00    1.143505e+06
  2.927532e+00    1.116893e+06
  2.944411e+00    1.066575e+06
  2.961290e+00    1.005725e+06
  2.978170e+00    9.543501e+05
  2.995049e+00    9.206116e+05
  3.011928e+00    8.986038e+05
  3.028807e+00    8.846888e+05
  3.045686e+00    8.796492e+05
  3.062565e+00    8.817418e+05
  3.079445e+00    8.844431e+05
  3.096324e+00    8.816969e+05
  3.113203e+00    8.716101e+05
  3.130082e+00    8.567671e+05
  3.146961e+00    8.432238e+05
  3.163840e+00    8.382679e+05
  3.180719e+00    8.448148e+05
  3.197599e+00    8.578564e+05
  3.214478e+00    8.696159e+05
  3.231357e+00    8.756099e+05
  3.248236e+00    8.766054e+05
  3.265115e+00    8.784684e+05
  3.281994e+00    8.910819e+05
  3.298874e+00    9.187866e+05
  3.315753e+00    9.537711e+05
  3.332632e+00    9.789579e+05
  3.349511e+00    9.831662e+05
  3.366390e+00    9.630256e+05
  3.383269e+00    9.263293e+05
  3.400149e+00    8.872554e+05
  3.417028e+00    8.602796e+05
  3.433907e+00    8.506532e+05
  3.450786e+00    8.550666e+05
  3.467665e+00    8.683664e+05
  3.484544e+00    8.884086e+05
  3.501424e+00    9.231468e+05
  3.518303e+00    9.970919e+05
  3.535182e+00    1.148785e+06
  3.552061e+00    1.383631e+06
  3.568940e+00    1.638349e+06
  3.585819e+00    1.820381e+06
  3.602699e+00    1.860649e+06
  3.619578e+00    1.742054e+06
  3.636457e+00    1.504447e+06
  3.653336e+00    1.236732e+06
  3.670215e+00    1.028599e+06
  3.687094e+00    9.136366e+05
  3.703974e+00    8.774936e+05
  3.720853e+00    8.906895e+05
  3.737732e+00    9.222172e+05
  3.754611e+00    9.515900e+05
  3.771490e+00    9.733549e+05
  3.788369e+00    9.944449e+05
  3.805249e+00    1.021904e+06
  3.822128e+00    1.061083e+06
  3.839007e+00    1.108623e+06
  3.855886e+00    1.143518e+06
  3.872765e+00    1.143688e+06
  3.889644e+00    1.106068e+06
  3.906524e+00    1.046872e+06
  3.923403e+00    9.871074e+05
  3.940282e+00    9.448687e+05
  3.957161e+00    9.296059e+05
  3.974040e+00    9.322798e+05
  3.990919e+00    9.331546e+05
  4.007799e+00    9.198566e+05
  4.024678e+00    8.917077e+05
  4.041557e+00    8.565109e+05
  4.058436e+00    8.282081e+05
  4.075315e+00    8.213092e+05
  4.092194e+00    8.449548e+05
  4.109073e+00    9.020244e+05
  4.125953e+00    9.939858e+05
  4.142832e+00    1.121883e+06
  4.159711e+00    1.272115e+06
  4.176590e+00    1.417219e+06
  4.193469e+00    1.535110e+06
  4.210348e+00    1.607199e+06
  4.227228e+00    1.612600e+06
  4.244107e+00    1.544346e+06
  4.260986e+00    1.419906e+06
  4.277865e+00    1.266734e+06
  4.294744e+00    1.108349e+06
  4.311623e+00    9.738898e+05
  4.328503e+00    8.852155e+05
  4.345382e+00    8.365442e+05
  4.362261e+00    8.099317e+05
  4.379140e+00    7.925713e+05
  4.396019e+00    7.789734e+05
  4.412898e+00    7.708936e+05
  4.429778e+00    7.778739e+05
  4.446657e+00    8.119907e+05
  4.463536e+00    8.730420e+05
  4.480415e+00    9.432022e+05
  4.497294e+00    9.954227e+05
  4.514173e+00    1.009799e+06
  4.531053e+00    9.822714e+05
  4.547932e+00    9.257056e+05
  4.564811e+00    8.690690e+05
  4.581690e+00    8.447128e+05
  4.598569e+00    8.716555e+05
  4.615448e+00    9.393181e+05
  4.632328e+00    1.011429e+06
  4.649207e+00    1.050438e+06
  4.666086e+00    1.037275e+06
  4.682965e+00    9.764615e+05
  4.699844e+00    8.940456e+05
  4.716723e+00    8.287063e+05
  4.733603e+00    8.064628e+05
  4.750482e+00    8.177149e+05
  4.767361e+00    8.356402e+05
  4.784240e+00    8.415964e+05
  4.801119e+00    8.303325e+05
  4.817998e+00    8.051356e+05
  4.834878e+00    7.740658e+05
  4.851757e+00    7.453434e+05
  4.868636e+00    7.210804e+05
  4.885515e+00    6.983854e+05
  4.902394e+00    6.792006e+05
  4.919273e+00    6.688980e+05
  4.936153e+00    6.704569e+05
  4.953032e+00    6.818327e+05
  4.969911e+00    6.986438e+05
  4.986790e+00    7.167566e+05
  5.003669e+00    7.329716e+05
  5.020548e+00    7.447137e+05
  5.037427e+00    7.492237e+05
  5.054307e+00    7.454506e+05
  5.071186e+00    7.350884e+05
  5.088065e+00    7.203409e+05
  5.104944e+00    7.029807e+05
  5.121823e+00    6.843449e+05
  5.138702e+00    6.651599e+05
  5.155582e+00    6.445059e+05
  5.172461e+00    6.230349e+05
  5.189340e+00    6.044013e+05
  5.206219e+00    5.928289e+05
  5.223098e+00    5.920685e+05
  5.239977e+00    6.028727e+05
  5.256857e+00    6.194516e+05
  5.273736e+00    6.340334e+05
  5.290615e+00    6.423638e+05
  5.307494e+00    6.448652e+05
  5.324373e+00    6.472248e+05
  5.341252e+00    6.560519e+05
  5.358132e+00    6.735944e+05
  5.375011e+00    6.951834e+05
  5.391890e+00    7.133899e+05
  5.408769e+00    7.230310e+05
  5.425648e+00    7.236539e+05
  5.442527e+00    7.191331e+05
  5.459407e+00    7.159576e+05
  5.476286e+00    7.180127e+05
  5.493165e+00    7.228377e+05
  5.510044e+00    7.253595e+05
  5.526923e+00    7.216744e+05
  5.543802e+00    7.102462e+05
  5.560682e+00    6.927912e+05
  5.577561e+00    6.737520e+05
  5.594440e+00    6.572755e+05
  5.611319e+00    6.432601e+05
  5.628198e+00    6.305441e+05
  5.645077e+00    6.201098e+05
  5.661957e+00    6.157132e+05
  5.678836e+00    6.190301e+05
  5.695715e+00    6.262294e+05
  5.712594e+00    6.309730e+05
  5.729473e+00    6.290518e+05
  5.746352e+00    6.219354e+05
  5.763232e+00    6.148652e+05
  5.780111e+00    6.141399e+05
  5.796990e+00    6.214786e+05
  5.813869e+00    6.319597e+05
  5.830748e+00    6.380980e+05
  5.847627e+00    6.368012e+05
  5.864507e+00    6.291538e+05
  5.881386e+00    6.181077e+05
  5.898265e+00    6.060800e+05
  5.915144e+00    5.953835e+05
  5.932023e+00    5.863089e+05
  5.948902e+00    5.779824e+05
  5.965781e+00    5.707709e+05
  5.982661e+00    5.666613e+05
  5.999540e+00    5.689098e+05
  6.016419e+00    5.798214e+05
  6.033298e+00    5.978159e+05
  6.050177e+00    6.167094e+05
  6.067056e+00    6.295765e+05
  6.083936e+00    6.339012e+05
  6.100815e+00    6.317259e+05
  6.117694e+00    6.286226e+05
  6.134573e+00    6.282924e+05
  6.151452e+00    6.297423e+05
  6.168331e+00    6.286654e+05
  6.185211e+00    6.223441e+05
  6.202090e+00    6.120574e+05
  6.218969e+00    6.029655e+05
  6.235848e+00    5.991163e+05
  6.252727e+00    5.993579e+05
  6.269606e+00    6.002515e+05
  6.286486e+00    5.984266e+05
  6.303365e+00    5.925921e+05
  6.320244e+00    5.841258e+05
  6.337123e+00    5.760825e+05
  6.354002e+00    5.706512e+05
  6.370881e+00    5.690236e+05
  6.387761e+00    5.701559e+05
  6.404640e+00    5.726153e+05
  6.421519e+00    5.747808e+05
  6.438398e+00    5.749414e+05
  6.455277e+00    5.719081e+05
  6.472156e+00    5.653172e+05
  6.489036e+00    5.559660e+05
  6.505915e+00    5.454360e+05
  6.522794e+00    5.354322e+05
  6.539673e+00    5.274391e+05
  6.556552e+00    5.226728e+05
  6.573431e+00    5.216872e+05
  6.590311e+00    5.241586e+05
  6.607190e+00    5.296645e+05
  6.624069e+00    5.371492e+05
  6.640948e+00    5.452841e+05
  6.657827e+00    5.535044e+05
  6.674706e+00    5.610239e+05
  6.691586e+00    5.674201e+05
  6.708465e+00    5.724762e+05
  6.725344e+00    5.761625e+05
  6.742223e+00    5.776654e+05
  6.759102e+00    5.754093e+05
  6.775981e+00    5.690386e+05
  6.792861e+00    5.587588e+05
  6.809740e+00    5.458503e+05
  6.826619e+00    5.326194e+05
  6.843498e+00    5.215194e+05
  6.860377e+00    5.141411e+05
  6.877256e+00    5.107312e+05
  6.894135e+00    5.112130e+05
  6.911015e+00    5.144206e+05
  6.927894e+00    5.181967e+05
  6.944773e+00    5.207541e+05
  6.961652e+00    5.201993e+05
  6.978531e+00    5.156388e+05
  6.995410e+00    5.075880e+05
  7.012290e+00    4.979074e+05
  7.029169e+00    4.885115e+05
  7.046048e+00    4.808940e+05
  7.062927e+00    4.765364e+05
  7.079806e+00    4.761772e+05
  7.096685e+00    4.792069e+05
  7.113565e+00    4.844707e+05
  7.130444e+00    4.909227e+05
  7.147323e+00    4.974747e+05
  7.164202e+00    5.020825e+05
  7.181081e+00    5.029007e+05
  7.197960e+00    4.991021e+05
  7.214840e+00    4.920676e+05
  7.231719e+00    4.848574e+05
  7.248598e+00    4.812131e+05
  7.265477e+00    4.833922e+05
  7.282356e+00    4.900279e+05
  7.299235e+00    4.979625e+05
  7.316115e+00    5.047785e+05
  7.332994e+00    5.082046e+05
  7.349873e+00    5.086334e+05
  7.366752e+00    5.073594e+05
  7.383631e+00    5.047396e+05
  7.400510e+00    5.006933e+05
  7.417390e+00    4.957640e+05
  7.434269e+00    4.902610e+05
  7.451148e+00    4.842998e+05
  7.468027e+00    4.795812e+05
  7.484906e+00    4.779198e+05
  7.501785e+00    4.804415e+05
  7.518665e+00    4.864222e+05
  7.535544e+00    4.945920e+05
  7.552423e+00    5.009731e+05
  7.569302e+00    5.015811e+05
  7.586181e+00    4.946641e+05
  7.603060e+00    4.815561e+05
  7.619940e+00    4.660852e+05
  7.636819e+00    4.523503e+05
  7.653698e+00    4.427722e+05
  7.670577e+00    4.377127e+05
  7.687456e+00    4.359138e+05
  7.704335e+00    4.352622e+05
  7.721215e+00    4.347224e+05
  7.738094e+00    4.334793e+05
  7.754973e+00    4.315833e+05
  7.771852e+00    4.296496e+05
  7.788731e+00    4.285861e+05
  7.805610e+00    4.288336e+05
  7.822489e+00    4.307668e+05
  7.839369e+00    4.341281e+05
  7.856248e+00    4.387422e+05
  7.873127e+00    4.438886e+05
  7.890006e+00    4.488373e+05
  7.906885e+00    4.526967e+05
  7.923764e+00    4.546346e+05
  7.940644e+00    4.537208e+05
  7.957523e+00    4.506350e+05
  7.974402e+00    4.471975e+05
  7.991281e+00    4.449064e+05
  8.008160e+00    4.440228e+05
  8.025039e+00    4.441470e+05
  8.041919e+00    4.440981e+05
  8.058798e+00    4.423952e+05
  8.075677e+00    4.378475e+05
  8.092556e+00    4.310387e+05
  8.109435e+00    4.233415e+05
  8.126314e+00    4.166799e+05
  8.143194e+00    4.125325e+05
  8.160073e+00    4.110730e+05
  8.176952e+00    4.111509e+05
  8.193831e+00    4.115919e+05
  8.210710e+00    4.123807e+05
  8.227589e+00    4.141418e+05
  8.244469e+00    4.186708e+05
  8.261348e+00    4.260265e+05
  8.278227e+00    4.333502e+05
  8.295106e+00    4.378066e+05
  8.311985e+00    4.376641e+05
  8.328864e+00    4.335848e+05
  8.345744e+00    4.281275e+05
  8.362623e+00    4.240466e+05
  8.379502e+00    4.217490e+05
  8.396381e+00    4.206853e+05
  8.413260e+00    4.194558e+05
  8.430139e+00    4.178662e+05
  8.447019e+00    4.163257e+05
  8.463898e+00    4.147118e+05
  8.480777e+00    4.125901e+05
  8.497656e+00    4.090022e+05
  8.514535e+00    4.043177e+05
  8.531414e+00    3.989417e+05
  8.548294e+00    3.941172e+05
  8.565173e+00    3.911403e+05
  8.582052e+00    3.903645e+05
  8.598931e+00    3.910825e+05
  8.615810e+00    3.927293e+05
  8.632689e+00    3.951345e+05
  8.649568e+00    3.978429e+05
  8.666448e+00    4.001978e+05
  8.683327e+00    4.012341e+05
  8.700206e+00    4.000827e+05
  8.717085e+00    3.966198e+05
  8.733964e+00    3.911633e+05
  8.750843e+00    3.851991e+05
  8.767723e+00    3.800888e+05
  8.784602e+00    3.764062e+05
  8.801481e+00    3.743529e+05
  8.818360e+00    3.734671e+05
  8.835239e+00    3.734188e+05
  8.852118e+00    3.743468e+05
  8.868998e+00    3.763078e+05
  8.885877e+00    3.789991e+05
  8.902756e+00    3.822101e+05
  8.919635e+00    3.857870e+05
  8.936514e+00    3.894124e+05
  8.953393e+00    3.926424e+05
  8.970273e+00    3.946318e+05
  8.987152e+00    3.950462e+05
  9.004031e+00    3.935424e+05
  9.020910e+00    3.901912e+05
  9.037789e+00    3.856316e+05
  9.054668e+00    3.803983e+05
  9.071548e+00    3.758771e+05
  9.088427e+00    3.725747e+05
  9.105306e+00    3.711267e+05
  9.122185e+00    3.711839e+05
  9.139064e+00    3.723022e+05
  9.155943e+00    3.731877e+05
  9.172823e+00    3.737639e+05
  9.189702e+00    3.741188e+05
  9.206581e+00    3.755848e+05
  9.223460e+00    3.792385e+05
  9.240339e+00    3.849596e+05
  9.257218e+00    3.914611e+05
  9.274098e+00    3.973446e+05
  9.290977e+00    4.007538e+05
  9.307856e+00    4.005154e+05
  9.324735e+00    3.973193e+05
  9.341614e+00    3.923107e+05
  9.358493e+00    3.865690e+05
  9.375373e+00    3.808113e+05
  9.392252e+00    3.755142e+05
  9.409131e+00    3.709415e+05
  9.426010e+00    3.672789e+05
  9.442889e+00    3.644184e+05
  9.459768e+00    3.625912e+05
  9.476648e+00    3.615354e+05
  9.493527e+00    3.612252e+05
  9.510406e+00    3.614648e+05
  9.527285e+00    3.621913e+05
  9.544164e+00    3.630802e+05
  9.561043e+00    3.638290e+05
  9.577922e+00    3.639681e+05
  9.594802e+00    3.636684e+05
  9.611681e+00    3.628957e+05
  9.628560e+00    3.619740e+05
  9.645439e+00    3.607514e+05
  9.662318e+00    3.594579e+05
  9.679197e+00    3.578408e+05
  9.696077e+00    3.552547e+05
  9.712956e+00    3.517269e+05
  9.729835e+00    3.477472e+05
  9.746714e+00    3.439858e+05
  9.763593e+00    3.412562e+05
  9.780472e+00    3.402746e+05
  9.797352e+00    3.409608e+05
  9.814231e+00    3.425045e+05
  9.831110e+00    3.439989e+05
  9.847989e+00    3.448977e+05
  9.864868e+00    3.450757e+05
  9.881747e+00    3.447463e+05
  9.898627e+00    3.443662e+05
  9.915506e+00    3.444127e+05
  9.932385e+00    3.442556e+05
  9.949264e+00    3.438305e+05
  9.966143e+00    3.426378e+05
  9.983022e+00    3.407043e+05
  9.999902e+00    3.384824e+05
  1.001678e+01    3.366017e+05
  1.003366e+01    3.357663e+05
  1.005054e+01    3.361427e+05
  1.006742e+01    3.370018e+05
  1.008430e+01    3.377904e+05
  1.010118e+01    3.380825e+05
  1.011806e+01    3.378484e+05
  1.013493e+01    3.375790e+05
  1.015181e+01    3.378332e+05
  1.016869e+01    3.384220e+05
  1.018557e+01    3.394348e+05
  1.020245e+01    3.401889e+05
  1.021933e+01    3.400959e+05
  1.023621e+01    3.386034e+05
  1.025309e+01    3.356563e+05
  1.026997e+01    3.320643e+05
  1.028685e+01    3.286689e+05
  1.030373e+01    3.262666e+05
  1.032061e+01    3.251384e+05
  1.033748e+01    3.251484e+05
  1.035436e+01    3.257136e+05
  1.037124e+01    3.264672e+05
  1.038812e+01    3.266200e+05
  1.040500e+01    3.256855e+05
  1.042188e+01    3.237446e+05
  1.043876e+01    3.209104e+05
  1.045564e+01    3.178089e+05
  1.047252e+01    3.150988e+05
  1.048940e+01    3.130611e+05
  1.050628e+01    3.115956e+05
  1.052316e+01    3.101027e+05
  1.054003e+01    3.088611e+05
  1.055691e+01    3.079236e+05
  1.057379e+01    3.075499e+05
  1.059067e+01    3.076095e+05
  1.060755e+01    3.081683e+05
  1.062443e+01    3.089971e+05
  1.064131e+01    3.099327e+05
  1.065819e+01    3.106277e+05
  1.067507e+01    3.104622e+05
  1.069195e+01    3.096580e+05
  1.070883e+01    3.081639e+05
  1.072571e+01    3.063607e+05
  1.074258e+01    3.045514e+05
  1.075946e+01    3.030822e+05
  1.077634e+01    3.023465e+05
  1.079322e+01    3.025123e+05
  1.081010e+01    3.032914e+05
  1.082698e+01    3.045212e+05
  1.084386e+01    3.056812e+05
  1.086074e+01    3.061940e+05
  1.087762e+01    3.061964e+05
  1.089450e+01    3.054690e+05
  1.091138e+01    3.043752e+05
  1.092826e+01    3.029956e+05
  1.094513e+01    3.017858e+05
  1.096201e+01    3.007058e+05
  1.097889e+01    3.001993e+05
  1.099577e+01    3.001328e+05
  1.101265e+01    3.005817e+05
  1.102953e+01    3.009135e+05
  1.104641e+01    3.011360e+05
  1.106329e+01    3.008010e+05
  1.108017e+01    3.002163e+05
  1.109705e+01    2.992486e+05
  1.111393e+01    2.982950e+05
  1.113081e+01    2.970505e+05
  1.114768e+01    2.957640e+05
  1.116456e+01    2.945091e+05
  1.118144e+01    2.931634e+05
  1.119832e+01    2.918937e+05
  1.121520e+01    2.910318e+05
  1.123208e+01    2.902697e+05
  1.124896e+01    2.896891e+05
  1.126584e+01    2.889867e+05
  1.128272e+01    2.881655e+05
  1.129960e+01    2.872491e+05
  1.131648e+01    2.865137e+05
  1.133336e+01    2.859134e+05
  1.135023e+01    2.855464e+05
  1.136711e+01    2.850419e+05
  1.138399e+01    2.846333e+05
  1.140087e+01    2.843268e+05
  1.141775e+01    2.841902e+05
  1.143463e+01    2.842291e+05
  1.145151e+01    2.842868e+05
  1.146839e+01    2.841132e+05
  1.148527e+01    2.837938e+05
  1.150215e+01    2.833728e+05
  1.151903e+01    2.831144e+05
  1.153591e+01    2.831959e+05
  1.155278e+01    2.834362e+05
  1.156966e+01    2.841023e+05
  1.158654e+01    2.847201e+05
  1.160342e+01    2.850120e+05
  1.162030e+01    2.851014e+05
  1.163718e+01    2.847178e+05
  1.165406e+01    2.839899e+05
  1.167094e+01    2.831129e+05
  1.168782e+01    2.825780e+05
  1.170470e+01    2.824573e+05
  1.172158e+01    2.826504e+05
  1.173846e+01    2.831917e+05
  1.175533e+01    2.840393e+05
  1.177221e+01    2.851182e+05
  1.178909e+01    2.860033e+05
  1.180597e+01    2.866467e+05
  1.182285e+01    2.868347e+05
  1.183973e+01    2.866038e+05
  1.185661e+01    2.860097e+05
  1.187349e+01    2.855176e+05
  1.189037e+01    2.850016e+05
  1.190725e+01    2.845636e+05
  1.192413e+01    2.840302e+05
  1.194101e+01    2.830979e+05
  1.195788e+01    2.815920e+05
  1.197476e+01    2.796679e+05
  1.199164e+01    2.774670e+05
  1.200852e+01    2.753555e+05
  1.202540e+01    2.735671e+05
  1.204228e+01    2.723055e+05
  1.205916e+01    2.716645e+05
  1.207604e+01    2.714222e+05
  1.209292e+01    2.716514e+05
  1.210980e+01    2.722129e+05
  1.212668e+01    2.724962e+05
  1.214356e+01    2.726248e+05
  1.216043e+01    2.726168e+05
  1.217731e+01    2.725096e+05
  1.219419e+01    2.723283e+05
  1.221107e+01    2.722774e+05
  1.222795e+01    2.721110e+05
  1.224483e+01    2.721267e+05
  1.226171e+01    2.723450e+05
  1.227859e+01    2.727200e+05
  1.229547e+01    2.731914e+05
  1.231235e+01    2.733455e+05
  1.232923e+01    2.731191e+05
  1.234611e+01    2.726938e+05
  1.236298e+01    2.719066e+05
  1.237986e+01    2.714468e+05
  1.239674e+01    2.711334e+05
  1.241362e+01    2.709009e+05
  1.243050e+01    2.705604e+05
  1.244738e+01    2.699801e+05
  1.246426e+01    2.694938e+05
  1.248114e+01    2.689590e+05
  1.249802e+01    2.684178e+05
  1.251490e+01    2.678625e+05
  1.253178e+01    2.673270e+05
  1.254866e+01    2.666517e+05
  1.256553e+01    2.655980e+05
  1.258241e+01    2.648365e+05
  1.259929e+01    2.640295e+05
  1.261617e+01    2.634742e+05
  1.263305e+01    2.631190e+05
  1.264993e+01    2.625718e+05
  1.266681e+01    2.619850e+05
  1.268369e+01    2.614424e+05
  1.270057e+01    2.609951e+05
  1.271745e+01    2.609274e+05
  1.273433e+01    2.609937e+05
  1.275121e+01    2.610991e+05
  1.276808e+01    2.611163e+05
  1.278496e+01    2.608019e+05
  1.280184e+01    2.602693e+05
  1.281872e+01    2.595793e+05
  1.283560e+01    2.587982e+05
  1.285248e+01    2.578794e+05
  1.286936e+01    2.567917e+05
  1.288624e+01    2.557398e+05
  1.290312e+01    2.545870e+05
  1.292000e+01    2.535187e+05
  1.293688e+01    2.525113e+05
  1.295376e+01    2.516259e+05
  1.297063e+01    2.510465e+05
  1.298751e+01    2.504766e+05
  1.300439e+01    2.500553e+05
  1.302127e+01    2.495733e+05
  1.303815e+01    2.492895e+05
  1.305503e+01    2.488793e+05
  1.307191e+01    2.484953e+05
  1.308879e+01    2.482529e+05
  1.310567e+01    2.478058e+05
  1.312255e+01    2.475222e+05
  1.313943e+01    2.470564e+05
  1.315631e+01    2.467430e+05
  1.317318e+01    2.465626e+05
  1.319006e+01    2.466149e+05
  1.320694e+01    2.468746e+05
  1.322382e+01    2.471690e+05
  1.324070e+01    2.472881e+05
  1.325758e+01    2.473124e+05
  1.327446e+01    2.470973e+05
  1.329134e+01    2.469394e+05
  1.330822e+01    2.465338e+05
  1.332510e+01    2.460886e+05
  1.334198e+01    2.456238e+05
  1.335886e+01    2.449996e+05
  1.337573e+01    2.439742e+05
  1.339261e+01    2.430908e+05
  1.340949e+01    2.421950e+05
  1.342637e+01    2.413863e+05
  1.344325e+01    2.406284e+05
  1.346013e+01    2.398724e+05
  1.347701e+01    2.392948e+05
  1.349389e+01    2.387631e+05
  1.351077e+01    2.383612e+05
  1.352765e+01    2.379657e+05
  1.354453e+01    2.377485e+05
  1.356141e+01    2.372213e+05
  1.357828e+01    2.369238e+05
  1.359516e+01    2.365718e+05
  1.361204e+01    2.362211e+05
  1.362892e+01    2.360484e+05
  1.364580e+01    2.359949e+05
  1.366268e+01    2.360437e+05
  1.367956e+01    2.359889e+05
  1.369644e+01    2.357956e+05
  1.371332e+01    2.354660e+05
  1.373020e+01    2.350781e+05
  1.374708e+01    2.347335e+05
  1.376396e+01    2.343667e+05
  1.378083e+01    2.340438e+05
  1.379771e+01    2.335405e+05
  1.381459e+01    2.332381e+05
  1.383147e+01    2.329286e+05
  1.384835e+01    2.326868e+05
  1.386523e+01    2.323205e+05
  1.388211e+01    2.319979e+05
  1.389899e+01    2.315585e+05
  1.391587e+01    2.311558e+05
  1.393275e+01    2.308825e+05
  1.394963e+01    2.306059e+05
  1.396651e+01    2.305277e+05
  1.398338e+01    2.304130e+05
  1.400026e+01    2.301692e+05
  1.401714e+01    2.297301e+05
  1.403402e+01    2.292335e+05
  1.405090e+01    2.288930e+05
  1.406778e+01    2.285692e+05
  1.408466e+01    2.280698e+05
  1.410154e+01    2.277362e+05
  1.411842e+01    2.272518e+05
  1.413530e+01    2.268199e+05
  1.415218e+01    2.263407e+05
  1.416905e+01    2.259398e+05
  1.418593e+01    2.254356e+05
  1.420281e+01    2.250406e+05
  1.421969e+01    2.246643e+05
  1.423657e+01    2.243423e+05
  1.425345e+01    2.241145e+05
  1.427033e+01    2.238987e+05
  1.428721e+01    2.235669e+05
  1.430409e+01    2.234161e+05
  1.432097e+01    2.230960e+05
  1.433785e+01    2.228175e+05
  1.435473e+01    2.223020e+05
  1.437160e+01    2.218249e+05
  1.438848e+01    2.212585e+05
  1.440536e+01    2.205148e+05
  1.442224e+01    2.197890e+05
  1.443912e+01    2.191173e+05
  1.445600e+01    2.183745e+05
  1.447288e+01    2.177874e+05
  1.448976e+01    2.174223e+05
  1.450664e+01    2.171031e+05
  1.452352e+01    2.169345e+05
  1.454040e+01    2.167573e+05
  1.455728e+01    2.165930e+05
  1.457415e+01    2.165354e+05
  1.459103e+01    2.164183e+05
  1.460791e+01    2.162984e+05
  1.462479e+01    2.162635e+05
  1.464167e+01    2.162025e+05
  1.465855e+01    2.161040e+05
  1.467543e+01    2.159031e+05
  1.469231e+01    2.156018e+05
  1.470919e+01    2.152261e+05
  1.472607e+01    2.148816e+05
  1.474295e+01    2.146643e+05
  1.475983e+01    2.144091e+05
  1.477670e+01    2.142004e+05
  1.479358e+01    2.139636e+05
  1.481046e+01    2.136952e+05
  1.482734e+01    2.135525e+05
  1.484422e+01    2.133003e+05
  1.486110e+01    2.129778e+05
  1.487798e+01    2.126669e+05
  1.489486e+01    2.123766e+05
  1.491174e+01    2.121151e+05
  1.492862e+01    2.118066e+05
  1.494550e+01    2.115325e+05
  1.496238e+01    2.113048e+05
  1.497925e+01    2.110661e+05
  1.499613e+01    2.108908e+05
  1.501301e+01    2.106332e+05
  1.502989e+01    2.105488e+05
  1.504677e+01    2.103499e+05
  1.506365e+01    2.100500e+05
  1.508053e+01    2.097057e+05
  1.509741e+01    2.093279e+05
  1.511429e+01    2.088056e+05
  1.513117e+01    2.084166e+05
  1.514805e+01    2.080107e+05
  1.516493e+01    2.076489e+05
  1.518180e+01    2.073778e+05
  1.519868e+01    2.071429e+05
  1.521556e+01    2.068541e+05
  1.523244e+01    2.065299e+05
  1.524932e+01    2.062847e+05
  1.526620e+01    2.059711e+05
  1.528308e+01    2.056231e+05
  1.529996e+01    2.054509e+05
  1.531684e+01    2.051587e+05
  1.533372e+01    2.048649e+05
  1.535060e+01    2.047245e+05
  1.536748e+01    2.044890e+05
  1.538435e+01    2.043433e+05
  1.540123e+01    2.042581e+05
  1.541811e+01    2.040817e+05
  1.543499e+01    2.039232e+05
  1.545187e+01    2.038921e+05
  1.546875e+01    2.037337e+05
  1.548563e+01    2.032748e+05
  1.550251e+01    2.028078e+05
  1.551939e+01    2.023105e+05
  1.553627e+01    2.018033e+05
  1.555315e+01    2.013109e+05
  1.557003e+01    2.009018e+05
  1.558690e+01    2.005705e+05
  1.560378e+01    2.004054e+05
  1.562066e+01    2.003161e+05
  1.563754e+01    2.002388e+05
  1.565442e+01    2.002672e+05
  1.567130e+01    2.003649e+05
  1.568818e+01    2.002948e+05
  1.570506e+01    2.003802e+05
  1.572194e+01    2.003227e+05
  1.573882e+01    2.001395e+05
  1.575570e+01    2.000291e+05
  1.577258e+01    1.997888e+05
  1.578945e+01    1.993780e+05
  1.580633e+01    1.991601e+05
  1.582321e+01    1.989640e+05
  1.584009e+01    1.987319e+05
  1.585697e+01    1.985532e+05
  1.587385e+01    1.983535e+05
  1.589073e+01    1.979948e+05
  1.590761e+01    1.976237e+05
  1.592449e+01    1.971870e+05
  1.594137e+01    1.968192e+05
  1.595825e+01    1.964570e+05
  1.597513e+01    1.960122e+05
  1.599200e+01    1.957485e+05
  1.600888e+01    1.954982e+05
  1.602576e+01    1.951789e+05
  1.604264e+01    1.948327e+05
  1.605952e+01    1.946317e+05
  1.607640e+01    1.942833e+05
  1.609328e+01    1.940161e+05
  1.611016e+01    1.937642e+05
  1.612704e+01    1.935729e+05
  1.614392e+01    1.931491e+05
  1.616080e+01    1.929797e+05
  1.617768e+01    1.925907e+05
  1.619455e+01    1.920530e+05
  1.621143e+01    1.915591e+05
  1.622831e+01    1.911287e+05
  1.624519e+01    1.906717e+05
  1.626207e+01    1.903477e+05
  1.627895e+01    1.900626e+05
  1.629583e+01    1.898118e+05
  1.631271e+01    1.896646e+05
  1.632959e+01    1.894709e+05
  1.634647e+01    1.894737e+05
  1.636335e+01    1.892804e+05
  1.638023e+01    1.891798e+05
  1.639710e+01    1.890351e+05
  1.641398e+01    1.886800e+05
  1.643086e+01    1.883718e+05
  1.644774e+01    1.880071e+05
  1.646462e+01    1.876645e+05
  1.648150e+01    1.872755e+05
  1.649838e+01    1.869385e+05
  1.651526e+01    1.867074e+05
  1.653214e+01    1.864567e+05
  1.654902e+01    1.861816e+05
  1.656590e+01    1.859252e+05
  1.658278e+01    1.856393e+05
  1.659965e+01    1.853641e+05
  1.661653e+01    1.850799e+05
  1.663341e+01    1.847776e+05
  1.665029e+01    1.845561e+05
  1.666717e+01    1.842964e+05
  1.668405e+01    1.841135e+05
  1.670093e+01    1.839632e+05
  1.671781e+01    1.837535e+05
  1.673469e+01    1.835303e+05
  1.675157e+01    1.832722e+05
  1.676845e+01    1.829690e+05
  1.678533e+01    1.826906e+05
  1.680220e+01    1.824627e+05
  1.681908e+01    1.821681e+05
  1.683596e+01    1.820522e+05
  1.685284e+01    1.818155e+05
  1.686972e+01    1.815088e+05
  1.688660e+01    1.813416e+05
  1.690348e+01    1.811196e+05
  1.692036e+01    1.808992e+05
  1.693724e+01    1.804425e+05
  1.695412e+01    1.802043e+05
  1.697100e+01    1.799287e+05
  1.698788e+01    1.796560e+05
  1.700475e+01    1.793531e+05
  1.702163e+01    1.788646e+05
  1.703851e+01    1.784860e+05
  1.705539e+01    1.781965e+05
  1.707227e+01    1.777603e+05
  1.708915e+01    1.774760e+05
  1.710603e+01    1.772141e+05
  1.712291e+01    1.768932e+05
  1.713979e+01    1.767057e+05
  1.715667e+01    1.764309e+05
  1.717355e+01    1.761325e+05
  1.719043e+01    1.758846e+05
  1.720730e+01    1.756693e+05
  1.722418e+01    1.754080e+05
  1.724106e+01    1.752142e+05
  1.725794e+01    1.748855e+05
  1.727482e+01    1.746840e+05
  1.729170e+01    1.744410e+05
  1.730858e+01    1.742631e+05
  1.732546e+01    1.740352e+05
  1.734234e+01    1.738072e+05
  1.735922e+01    1.736238e+05
  1.737610e+01    1.734423e+05
  1.739298e+01    1.732900e+05
  1.740985e+01    1.730601e+05
  1.742673e+01    1.729351e+05
  1.744361e+01    1.726186e+05
  1.746049e+01    1.723992e+05
  1.747737e+01    1.722224e+05
  1.749425e+01    1.719049e+05
  1.751113e+01    1.716998e+05
  1.752801e+01    1.714377e+05
  1.754489e+01    1.711204e+05
  1.756177e+01    1.709767e+05
  1.757865e+01    1.708247e+05
  1.759553e+01    1.704496e+05
  1.761240e+01    1.702141e+05
  1.762928e+01    1.700276e+05
  1.764616e+01    1.697497e+05
  1.766304e+01    1.694539e+05
  1.767992e+01    1.691241e+05
  1.769680e+01    1.690075e+05
  1.771368e+01    1.688455e+05
  1.773056e+01    1.685750e+05
  1.774744e+01    1.682869e+05
  1.776432e+01    1.679543e+05
  1.778120e+01    1.677130e+05
  1.779808e+01    1.674686e+05
  1.781495e+01    1.672500e+05
  1.783183e+01    1.670100e+05
  1.784871e+01    1.668858e+05
  1.786559e+01    1.666604e+05
  1.788247e+01    1.665143e+05
  1.789935e+01    1.663426e+05
  1.791623e+01    1.661061e+05
  1.793311e+01    1.659891e+05
  1.794999e+01    1.657965e+05
  1.796687e+01    1.657225e+05
  1.798375e+01    1.655170e+05
  1.800063e+01    1.652490e+05
  1.801750e+01    1.648839e+05
  1.803438e+01    1.645960e+05
  1.805126e+01    1.642909e+05
  1.806814e+01    1.639930e+05
  1.808502e+01    1.636682e+05
  1.810190e+01    1.634339e+05
  1.811878e+01    1.631897e+05
  1.813566e+01    1.629766e+05
  1.815254e+01    1.627836e+05
  1.816942e+01    1.626144e+05
  1.818630e+01    1.624234e+05
  1.820318e+01    1.622292e+05
  1.822005e+01    1.620597e+05
  1.823693e+01    1.619183e+05
  1.825381e+01    1.617765e+05
  1.827069e+01    1.616271e+05
  1.828757e+01    1.614702e+05
  1.830445e+01    1.612045e+05
  1.832133e+01    1.609117e+05
  1.833821e+01    1.607428e+05
  1.835509e+01    1.604788e+05
  1.837197e+01    1.602849e+05
  1.838885e+01    1.600496e+05
  1.840573e+01    1.598612e+05
  1.842260e+01    1.596270e+05
  1.843948e+01    1.594516e+05
  1.845636e+01    1.592676e+05
  1.847324e+01    1.590327e+05
  1.849012e+01    1.588653e+05
  1.850700e+01    1.586578e+05
  1.852388e+01    1.584425e+05
  1.854076e+01    1.582472e+05
  1.855764e+01    1.580308e+05
  1.857452e+01    1.578146e+05
  1.859140e+01    1.575713e+05
  1.860828e+01    1.573635e+05
  1.862515e+01    1.570764e+05
  1.864203e+01    1.568865e+05
  1.865891e+01    1.566472e+05
  1.867579e+01    1.563966e+05
  1.869267e+01    1.562757e+05
  1.870955e+01    1.560757e+05
  1.872643e+01    1.560045e+05
  1.874331e+01    1.557771e+05
  1.876019e+01    1.556280e+05
  1.877707e+01    1.554286e+05
  1.879395e+01    1.551762e+05
  1.881082e+01    1.549948e+05
  1.882770e+01    1.547526e+05
  1.884458e+01    1.545865e+05
  1.886146e+01    1.544728e+05
  1.887834e+01    1.543047e+05
  1.889522e+01    1.541802e+05
  1.891210e+01    1.540802e+05
  1.892898e+01    1.540275e+05
  1.894586e+01    1.539310e+05
  1.896274e+01    1.537436e+05
  1.897962e+01    1.535123e+05
  1.899650e+01    1.532868e+05
  1.901337e+01    1.530565e+05
  1.903025e+01    1.529476e+05
  1.904713e+01    1.526684e+05
  1.906401e+01    1.524150e+05
  1.908089e+01    1.523228e+05
  1.909777e+01    1.521835e+05
  1.911465e+01    1.519959e+05
  1.913153e+01    1.518867e+05
  1.914841e+01    1.516066e+05
  1.916529e+01    1.515031e+05
  1.918217e+01    1.512410e+05
  1.919905e+01    1.510878e+05
  1.921592e+01    1.508584e+05
  1.923280e+01    1.506528e+05
  1.924968e+01    1.504932e+05
  1.926656e+01    1.502408e+05
  1.928344e+01    1.500385e+05
  1.930032e+01    1.498035e+05
  1.931720e+01    1.496475e+05
  1.933408e+01    1.494053e+05
  1.935096e+01    1.491944e+05
  1.936784e+01    1.489528e+05
  1.938472e+01    1.487791e+05
  1.940160e+01    1.485299e+05
  1.941847e+01    1.483771e+05
  1.943535e+01    1.482393e+05
  1.945223e+01    1.479595e+05
  1.946911e+01    1.478874e+05
  1.948599e+01    1.476915e+05
  1.950287e+01    1.474598e+05
  1.951975e+01    1.473379e+05
  1.953663e+01    1.471615e+05
  1.955351e+01    1.470618e+05
  1.957039e+01    1.468824e+05
  1.958727e+01    1.468253e+05
  1.960415e+01    1.465945e+05
  1.962102e+01    1.464548e+05
  1.963790e+01    1.462466e+05
  1.965478e+01    1.460987e+05
  1.967166e+01    1.458358e+05
  1.968854e+01    1.456924e+05
  1.970542e+01    1.454328e+05
  1.972230e+01    1.452439e+05
  1.973918e+01    1.450304e+05
  1.975606e+01    1.447744e+05
  1.977294e+01    1.444670e+05
  1.978982e+01    1.442518e+05
  1.980670e+01    1.438214e+05
  1.982357e+01    1.434262e+05
  1.984045e+01    1.430182e+05
  1.985733e+01    1.427332e+05
  1.987421e+01    1.431422e+05
  1.989109e+01    1.437393e+05
  1.990797e+01    1.439820e+05
  1.992485e+01    1.441146e+05
  1.994173e+01    1.441260e+05
  1.995861e+01    1.441666e+05
  1.997549e+01    1.439942e+05
  1.999237e+01    1.436888e+05
  2.000925e+01    1.432105e+05
  2.002612e+01    1.427119e+05
  2.004300e+01    1.423234e+05
  2.005988e+01    1.419347e+05
  2.007676e+01    1.415699e+05
  2.009364e+01    1.412592e+05
  2.011052e+01    1.410313e+05
  2.012740e+01    1.406452e+05
  2.014428e+01    1.403429e+05
  2.016116e+01    1.400131e+05
  2.017804e+01    1.396881e+05
  2.019492e+01    1.394778e+05
  2.021180e+01    1.390462e+05
  2.022867e+01    1.385561e+05
  2.024555e+01    1.379409e+05
  2.026243e+01    1.370551e+05
  2.027931e+01    1.362053e+05
  2.029619e+01    1.355588e+05
  2.031307e+01    1.346853e+05
  2.032995e+01    1.339343e+05
  2.034683e+01    1.333113e+05
  2.036371e+01    1.326031e+05
  2.038059e+01    1.319832e+05
  2.039747e+01    1.314568e+05
  2.041435e+01    1.307951e+05
  2.043122e+01    1.302251e+05
  2.044810e+01    1.295293e+05
  2.046498e+01    1.288096e+05
  2.048186e+01    1.291942e+05
  2.049874e+01    1.297524e+05
  2.051562e+01    1.297757e+05
  2.053250e+01    1.297700e+05
  2.054938e+01    1.296866e+05
  2.056626e+01    1.295708e+05
  2.058314e+01    1.294531e+05
  2.060002e+01    1.292699e+05
  2.061690e+01    1.291333e+05
  2.063377e+01    1.289695e+05
  2.065065e+01    1.287333e+05
  2.066753e+01    1.285918e+05
  2.068441e+01    1.284535e+05
  2.070129e+01    1.282050e+05
  2.071817e+01    1.280532e+05
  2.073505e+01    1.279072e+05
  2.075193e+01    1.276460e+05
  2.076881e+01    1.274537e+05
  2.078569e+01    1.271344e+05
  2.080257e+01    1.269647e+05
  2.081945e+01    1.267256e+05
  2.083632e+01    1.264603e+05
  2.085320e+01    1.261646e+05
  2.087008e+01    1.259156e+05
  2.088696e+01    1.257268e+05
  2.090384e+01    1.255333e+05
  2.092072e+01    1.253295e+05
  2.093760e+01    1.250841e+05
  2.095448e+01    1.248284e+05
  2.097136e+01    1.246560e+05
  2.098824e+01    1.243335e+05
  2.100512e+01    1.240731e+05
  2.102200e+01    1.239694e+05
  2.103887e+01    1.236821e+05
  2.105575e+01    1.235242e+05
  2.107263e+01    1.232954e+05
  2.108951e+01    1.230355e+05
  2.110639e+01    1.228230e+05
  2.112327e+01    1.225645e+05
  2.114015e+01    1.222366e+05
  2.115703e+01    1.220341e+05
  2.117391e+01    1.218713e+05
  2.119079e+01    1.216453e+05
  2.120767e+01    1.214539e+05
  2.122455e+01    1.213198e+05
  2.124142e+01    1.211041e+05
  2.125830e+01    1.207913e+05
  2.127518e+01    1.205456e+05
  2.129206e+01    1.203011e+05
  2.130894e+01    1.201349e+05
  2.132582e+01    1.199693e+05
  2.134270e+01    1.197038e+05
  2.135958e+01    1.195123e+05
  2.137646e+01    1.192890e+05
  2.139334e+01    1.190594e+05
  2.141022e+01    1.188318e+05
  2.142710e+01    1.186219e+05
  2.144397e+01    1.183557e+05
  2.146085e+01    1.181521e+05
  2.147773e+01    1.180324e+05
  2.149461e+01    1.177193e+05
  2.151149e+01    1.175334e+05
  2.152837e+01    1.172871e+05
  2.154525e+01    1.170812e+05
  2.156213e+01    1.169260e+05
  2.157901e+01    1.166960e+05
  2.159589e+01    1.164896e+05
  2.161277e+01    1.162507e+05
  2.162965e+01    1.160552e+05
  2.164652e+01    1.158333e+05
  2.166340e+01    1.155497e+05
  2.168028e+01    1.153404e+05
  2.169716e+01    1.151487e+05
  2.171404e+01    1.149708e+05
  2.173092e+01    1.146610e+05
  2.174780e+01    1.144774e+05
  2.176468e+01    1.143335e+05
  2.178156e+01    1.141714e+05
  2.179844e+01    1.138535e+05
  2.181532e+01    1.136355e+05
  2.183220e+01    1.133780e+05
  2.184907e+01    1.131668e+05
  2.186595e+01    1.129949e+05
  2.188283e+01    1.127255e+05
  2.189971e+01    1.124816e+05
  2.191659e+01    1.122307e+05
  2.193347e+01    1.119534e+05
  2.195035e+01    1.117308e+05
  2.196723e+01    1.115346e+05
  2.198411e+01    1.113183e+05
  2.200099e+01    1.110188e+05
  2.201787e+01    1.107565e+05
  2.203475e+01    1.105682e+05
  2.205162e+01    1.101864e+05
  2.206850e+01    1.099776e+05
  2.208538e+01    1.097799e+05
  2.210226e+01    1.095382e+05
  2.211914e+01    1.093849e+05
  2.213602e+01    1.090735e+05
  2.215290e+01    1.088578e+05
  2.216978e+01    1.086744e+05
  2.218666e+01    1.084853e+05
  2.220354e+01    1.082079e+05
  2.222042e+01    1.079454e+05
  2.223730e+01    1.077156e+05
  2.225417e+01    1.075007e+05
  2.227105e+01    1.073858e+05
  2.228793e+01    1.070836e+05
  2.230481e+01    1.069264e+05
  2.232169e+01    1.067786e+05
  2.233857e+01    1.064976e+05
  2.235545e+01    1.062528e+05
  2.237233e+01    1.060540e+05
  2.238921e+01    1.058806e+05
  2.240609e+01    1.056544e+05
  2.242297e+01    1.054528e+05
  2.243985e+01    1.051700e+05
  2.245672e+01    1.048411e+05
  2.247360e+01    1.047078e+05
  2.249048e+01    1.045027e+05
  2.250736e+01    1.041229e+05
  2.252424e+01    1.040463e+05
  2.254112e+01    1.037672e+05
  2.255800e+01    1.036331e+05
  2.257488e+01    1.033865e+05
  2.259176e+01    1.031786e+05
  2.260864e+01    1.029381e+05
  2.262552e+01    1.026368e+05
  2.264240e+01    1.023664e+05
  2.265927e+01    1.021973e+05
  2.267615e+01    1.020554e+05
  2.269303e+01    1.017206e+05
  2.270991e+01    1.015650e+05
  2.272679e+01    1.011793e+05
  2.274367e+01    1.010746e+05
  2.276055e+01    1.008524e+05
  2.277743e+01    1.006670e+05
  2.279431e+01    1.002596e+05
  2.281119e+01    1.000603e+05
  2.282807e+01    9.988848e+04
  2.284495e+01    9.969303e+04
  2.286182e+01    9.953404e+04
  2.287870e+01    9.938988e+04
  2.289558e+01    9.903310e+04
  2.291246e+01    9.883638e+04
  2.292934e+01    9.865639e+04
  2.294622e+01    9.838781e+04
  2.296310e+01    9.818286e+04
  2.297998e+01    9.814463e+04
  2.299686e+01    9.785326e+04
  2.301374e+01    9.771857e+04
  2.303062e+01    9.747304e+04
  2.304750e+01    9.711443e+04
  2.306437e+01    9.713210e+04
  2.308125e+01    9.679534e+04
  2.309813e+01    9.639780e+04
  2.311501e+01    9.638684e+04
  2.313189e+01    9.611268e+04
  2.314877e+01    9.595891e+04
  2.316565e+01    9.575626e+04
  2.318253e+01    9.550978e+04
  2.319941e+01    9.527949e+04
  2.321629e+01    9.519233e+04
  2.323317e+01    9.494848e+04
  2.325005e+01    9.465934e+04
  2.326692e+01    9.449436e+04
  2.328380e+01    9.421166e+04
  2.330068e+01    9.394770e+04
  2.331756e+01    9.388877e+04
  2.333444e+01    9.346162e+04
  2.335132e+01    9.337024e+04
  2.336820e+01    9.311945e+04
  2.338508e+01    9.290504e+04
  2.340196e+01    9.273714e+04
  2.341884e+01    9.250392e+04
  2.343572e+01    9.225798e+04
  2.345259e+01    9.202717e+04
  2.346947e+01    9.179016e+04
  2.348635e+01    9.158622e+04
  2.350323e+01    9.120426e+04
  2.352011e+01    9.113431e+04
  2.353699e+01    9.099533e+04
  2.355387e+01    9.079714e+04
  2.357075e+01    9.038568e+04
  2.358763e+01    9.017798e+04
  2.360451e+01    9.008012e+04
  2.362139e+01    8.995161e+04
  2.363827e+01    8.957732e+04
  2.365514e+01    8.926082e+04
  2.367202e+01    8.913002e+04
  2.368890e+01    8.894626e+04
  2.370578e+01    8.860679e+04
  2.372266e+01    8.849372e+04
  2.373954e+01    8.825815e+04
  2.375642e+01    8.812616e+04
  2.377330e+01    8.782423e+04
  2.379018e+01    8.766348e+04
  2.380706e+01    8.753311e+04
  2.382394e+01    8.723919e+04
  2.384082e+01    8.688523e+04
  2.385769e+01    8.689611e+04
  2.387457e+01    8.650729e+04
  2.389145e+01    8.620823e+04
  2.390833e+01    8.627160e+04
  2.392521e+01    8.593947e+04
  2.394209e+01    8.562039e+04
  2.395897e+01    8.540720e+04
  2.397585e+01    8.513488e+04
  2.399273e+01    8.492573e+04
  2.400961e+01    8.478191e+04
  2.402649e+01    8.470955e+04
  2.404337e+01    8.425066e+04
  2.406024e+01    8.415155e+04
  2.407712e+01    8.389388e+04
  2.409400e+01    8.373299e+04
  2.411088e+01    8.346766e+04
  2.412776e+01    8.326718e+04
  2.414464e+01    8.283464e+04
  2.416152e+01    8.272756e+04
  2.417840e+01    8.273295e+04
  2.419528e+01    8.219294e+04
  2.421216e+01    8.203767e+04
  2.422904e+01    8.182252e+04
  2.424592e+01    8.160438e+04
  2.426279e+01    8.133027e+04
  2.427967e+01    8.104341e+04
  2.429655e+01    8.087419e+04
  2.431343e+01    8.069523e+04
  2.433031e+01    8.047909e+04
  2.434719e+01    8.008913e+04
  2.436407e+01    7.983284e+04
  2.438095e+01    7.958838e+04
  2.439783e+01    7.963999e+04
  2.441471e+01    7.922529e+04
  2.443159e+01    7.905012e+04
  2.444847e+01    7.862747e+04
  2.446534e+01    7.823110e+04
  2.448222e+01    7.824521e+04
  2.449910e+01    7.786429e+04
  2.451598e+01    7.767179e+04
  2.453286e+01    7.716191e+04
  2.454974e+01    7.697485e+04
  2.456662e+01    7.681263e+04
  2.458350e+01    7.639195e+04
  2.460038e+01    7.639845e+04
  2.461726e+01    7.542421e+04
  2.463414e+01    7.498234e+04
  2.465102e+01    7.470927e+04
  2.466789e+01    7.397049e+04
  2.468477e+01    7.339192e+04
  2.470165e+01    7.294837e+04
  2.471853e+01    7.252268e+04
  2.473541e+01    7.255308e+04
  2.475229e+01    7.266058e+04
  2.476917e+01    7.242334e+04
  2.478605e+01    7.201880e+04
  2.480293e+01    7.155523e+04
  2.481981e+01    7.053261e+04
  2.483669e+01    6.950853e+04
  2.485357e+01    6.974941e+04
  2.487044e+01    6.946084e+04
  2.488732e+01    6.982449e+04
  2.490420e+01    6.991139e+04
  2.492108e+01    7.060005e+04
  2.493796e+01    6.948758e+04
  2.495484e+01    6.979320e+04
  2.497172e+01    6.910173e+04
  2.498860e+01    6.850403e+04
  2.500548e+01    6.775744e+04
  2.502236e+01    6.671900e+04
  2.503924e+01    6.555094e+04
  2.505612e+01    6.285576e+04
  2.507299e+01    6.129942e+04
  2.508987e+01    6.205367e+04
  2.510675e+01    6.213683e+04
  2.512363e+01    6.361519e+04
  2.514051e+01    6.446664e+04
  2.515739e+01    6.128482e+04
  2.517427e+01    5.620062e+04
  2.519115e+01    4.729722e+04
  2.520803e+01    3.943880e+04
  2.522491e+01    3.753689e+04
  2.524179e+01    3.274804e+04
  2.525867e+01    2.288470e+04
