# Supplementary material for: Synthesis, structural and spectroscopic characterization of defect-rich forsterite as a representative phase of Martian regolith
Source: IUCrJ. 2024 Oct 28;11(Pt 6):977–90. doi: 10.1107/S2052252524009722 (PMC11533994; doi:10.1107/S2052252524009722)
Supplement: Supplementary file 3 [file m-11-00977-sup3.zip › DESY_Empty.xy]

  2.942735e-01    1.611085e+06
  3.111505e-01    1.807644e+06
  3.280275e-01    2.064967e+06
  3.449045e-01    2.265199e+06
  3.617815e-01    2.387894e+06
  3.786585e-01    2.492470e+06
  3.955355e-01    2.566855e+06
  4.124125e-01    2.619148e+06
  4.292895e-01    2.687106e+06
  4.461665e-01    2.732880e+06
  4.630435e-01    2.759791e+06
  4.799205e-01    2.771960e+06
  4.967975e-01    2.772839e+06
  5.136745e-01    2.764336e+06
  5.305515e-01    2.749972e+06
  5.474285e-01    2.728630e+06
  5.643056e-01    2.701335e+06
  5.811826e-01    2.668932e+06
  5.980596e-01    2.634509e+06
  6.149366e-01    2.597814e+06
  6.318136e-01    2.559935e+06
  6.486906e-01    2.520148e+06
  6.655676e-01    2.480050e+06
  6.824446e-01    2.439482e+06
  6.993216e-01    2.398578e+06
  7.161986e-01    2.357920e+06
  7.330756e-01    2.318821e+06
  7.499526e-01    2.280399e+06
  7.668296e-01    2.242737e+06
  7.837066e-01    2.205606e+06
  8.005836e-01    2.169448e+06
  8.174606e-01    2.134490e+06
  8.343376e-01    2.099140e+06
  8.512146e-01    2.065507e+06
  8.680916e-01    2.032454e+06
  8.849686e-01    2.000590e+06
  9.018456e-01    1.969456e+06
  9.187226e-01    1.940046e+06
  9.355997e-01    1.911173e+06
  9.524767e-01    1.883494e+06
  9.693537e-01    1.857248e+06
  9.862307e-01    1.831590e+06
  1.003108e+00    1.806356e+06
  1.019985e+00    1.782595e+06
  1.036862e+00    1.759782e+06
  1.053739e+00    1.738048e+06
  1.070616e+00    1.717399e+06
  1.087493e+00    1.697750e+06
  1.104370e+00    1.678840e+06
  1.121247e+00    1.660703e+06
  1.138124e+00    1.642952e+06
  1.155001e+00    1.626539e+06
  1.171878e+00    1.610247e+06
  1.188755e+00    1.594439e+06
  1.205632e+00    1.579102e+06
  1.222509e+00    1.563880e+06
  1.239386e+00    1.549860e+06
  1.256263e+00    1.535501e+06
  1.273140e+00    1.521769e+06
  1.290017e+00    1.508172e+06
  1.306894e+00    1.494133e+06
  1.323771e+00    1.478884e+06
  1.340648e+00    1.462609e+06
  1.357525e+00    1.445654e+06
  1.374402e+00    1.427102e+06
  1.391279e+00    1.407737e+06
  1.408156e+00    1.387673e+06
  1.425033e+00    1.367870e+06
  1.441910e+00    1.348735e+06
  1.458787e+00    1.329896e+06
  1.475664e+00    1.311598e+06
  1.492541e+00    1.293565e+06
  1.509418e+00    1.275810e+06
  1.526295e+00    1.258400e+06
  1.543172e+00    1.241702e+06
  1.560049e+00    1.225600e+06
  1.576926e+00    1.209760e+06
  1.593803e+00    1.195112e+06
  1.610680e+00    1.180584e+06
  1.627557e+00    1.166467e+06
  1.644434e+00    1.152476e+06
  1.661311e+00    1.139856e+06
  1.678188e+00    1.127426e+06
  1.695065e+00    1.115463e+06
  1.711942e+00    1.103914e+06
  1.728819e+00    1.092562e+06
  1.745696e+00    1.082350e+06
  1.762573e+00    1.072083e+06
  1.779450e+00    1.061908e+06
  1.796327e+00    1.052015e+06
  1.813204e+00    1.042300e+06
  1.830081e+00    1.032636e+06
  1.846958e+00    1.023144e+06
  1.863835e+00    1.013602e+06
  1.880712e+00    1.003804e+06
  1.897589e+00    9.937504e+05
  1.914466e+00    9.834554e+05
  1.931343e+00    9.725256e+05
  1.948220e+00    9.603081e+05
  1.965097e+00    9.464465e+05
  1.981974e+00    9.328156e+05
  1.998851e+00    9.206631e+05
  2.015728e+00    9.104835e+05
  2.032605e+00    9.025663e+05
  2.049482e+00    8.972190e+05
  2.066359e+00    8.910461e+05
  2.083236e+00    8.837267e+05
  2.100113e+00    8.760371e+05
  2.116990e+00    8.676772e+05
  2.133867e+00    8.590676e+05
  2.150744e+00    8.507602e+05
  2.167621e+00    8.425432e+05
  2.184498e+00    8.347552e+05
  2.201375e+00    8.271452e+05
  2.218252e+00    8.191934e+05
  2.235129e+00    8.117343e+05
  2.252006e+00    8.041586e+05
  2.268883e+00    7.961392e+05
  2.285760e+00    7.879118e+05
  2.302637e+00    7.802849e+05
  2.319514e+00    7.731232e+05
  2.336391e+00    7.666452e+05
  2.353268e+00    7.609504e+05
  2.370145e+00    7.559088e+05
  2.387022e+00    7.511817e+05
  2.403899e+00    7.458217e+05
  2.420776e+00    7.404257e+05
  2.437653e+00    7.353709e+05
  2.454530e+00    7.298267e+05
  2.471407e+00    7.246552e+05
  2.488284e+00    7.195866e+05
  2.505161e+00    7.147306e+05
  2.522038e+00    7.097913e+05
  2.538915e+00    7.050421e+05
  2.555792e+00    7.003543e+05
  2.572669e+00    6.955006e+05
  2.589546e+00    6.910703e+05
  2.606423e+00    6.863466e+05
  2.623300e+00    6.818988e+05
  2.640177e+00    6.774108e+05
  2.657054e+00    6.727598e+05
  2.673931e+00    6.680482e+05
  2.690808e+00    6.634407e+05
  2.707685e+00    6.589829e+05
  2.724562e+00    6.549643e+05
  2.741439e+00    6.506131e+05
  2.758316e+00    6.462445e+05
  2.775193e+00    6.421114e+05
  2.792070e+00    6.377649e+05
  2.808947e+00    6.338289e+05
  2.825824e+00    6.297098e+05
  2.842701e+00    6.257969e+05
  2.859578e+00    6.219993e+05
  2.876455e+00    6.183562e+05
  2.893332e+00    6.147484e+05
  2.910209e+00    6.112849e+05
  2.927086e+00    6.080432e+05
  2.943963e+00    6.046439e+05
  2.960840e+00    6.015100e+05
  2.977717e+00    5.983375e+05
  2.994594e+00    5.953230e+05
  3.011471e+00    5.922741e+05
  3.028348e+00    5.892852e+05
  3.045225e+00    5.863362e+05
  3.062102e+00    5.831127e+05
  3.078979e+00    5.802152e+05
  3.095856e+00    5.774499e+05
  3.112733e+00    5.742854e+05
  3.129610e+00    5.713051e+05
  3.146487e+00    5.682300e+05
  3.163364e+00    5.650850e+05
  3.180241e+00    5.616961e+05
  3.197118e+00    5.581139e+05
  3.213995e+00    5.539768e+05
  3.230872e+00    5.490226e+05
  3.247749e+00    5.433809e+05
  3.264626e+00    5.380801e+05
  3.281503e+00    5.336858e+05
  3.298380e+00    5.305183e+05
  3.315257e+00    5.282666e+05
  3.332134e+00    5.268209e+05
  3.349011e+00    5.252596e+05
  3.365888e+00    5.228550e+05
  3.382765e+00    5.198361e+05
  3.399642e+00    5.166362e+05
  3.416519e+00    5.134074e+05
  3.433396e+00    5.103330e+05
  3.450273e+00    5.073333e+05
  3.467150e+00    5.043031e+05
  3.484027e+00    5.012322e+05
  3.500904e+00    4.984068e+05
  3.517781e+00    4.956146e+05
  3.534658e+00    4.928922e+05
  3.551535e+00    4.901641e+05
  3.568412e+00    4.876476e+05
  3.585289e+00    4.850583e+05
  3.602166e+00    4.823556e+05
  3.619043e+00    4.797817e+05
  3.635920e+00    4.774547e+05
  3.652797e+00    4.750499e+05
  3.669674e+00    4.727484e+05
  3.686551e+00    4.704296e+05
  3.703428e+00    4.679901e+05
  3.720305e+00    4.656631e+05
  3.737182e+00    4.633310e+05
  3.754059e+00    4.610390e+05
  3.770936e+00    4.584622e+05
  3.787813e+00    4.554861e+05
  3.804690e+00    4.517145e+05
  3.821567e+00    4.478072e+05
  3.838444e+00    4.445071e+05
  3.855321e+00    4.420781e+05
  3.872198e+00    4.406001e+05
  3.889075e+00    4.399890e+05
  3.905952e+00    4.396792e+05
  3.922829e+00    4.390439e+05
  3.939706e+00    4.374005e+05
  3.956583e+00    4.354088e+05
  3.973460e+00    4.332626e+05
  3.990337e+00    4.307942e+05
  4.007214e+00    4.285062e+05
  4.024091e+00    4.266288e+05
  4.040968e+00    4.248352e+05
  4.057845e+00    4.232532e+05
  4.074722e+00    4.218624e+05
  4.091599e+00    4.203887e+05
  4.108476e+00    4.186337e+05
  4.125353e+00    4.170419e+05
  4.142230e+00    4.152261e+05
  4.159107e+00    4.135348e+05
  4.175985e+00    4.117450e+05
  4.192862e+00    4.101104e+05
  4.209739e+00    4.083698e+05
  4.226616e+00    4.067679e+05
  4.243493e+00    4.051128e+05
  4.260370e+00    4.034427e+05
  4.277247e+00    4.020108e+05
  4.294124e+00    4.004322e+05
  4.311001e+00    3.988107e+05
  4.327878e+00    3.971274e+05
  4.344755e+00    3.956631e+05
  4.361632e+00    3.940713e+05
  4.378509e+00    3.925697e+05
  4.395386e+00    3.910027e+05
  4.412263e+00    3.895020e+05
  4.429140e+00    3.880027e+05
  4.446017e+00    3.863523e+05
  4.462894e+00    3.846938e+05
  4.479771e+00    3.833696e+05
  4.496648e+00    3.819985e+05
  4.513525e+00    3.805718e+05
  4.530402e+00    3.791018e+05
  4.547279e+00    3.776763e+05
  4.564156e+00    3.762208e+05
  4.581033e+00    3.747700e+05
  4.597910e+00    3.731352e+05
  4.614787e+00    3.713772e+05
  4.631664e+00    3.697312e+05
  4.648541e+00    3.685028e+05
  4.665418e+00    3.672049e+05
  4.682295e+00    3.662570e+05
  4.699172e+00    3.653968e+05
  4.716049e+00    3.644548e+05
  4.732926e+00    3.634423e+05
  4.749803e+00    3.624622e+05
  4.766680e+00    3.611045e+05
  4.783557e+00    3.599998e+05
  4.800434e+00    3.588859e+05
  4.817311e+00    3.578372e+05
  4.834188e+00    3.566230e+05
  4.851065e+00    3.553965e+05
  4.867942e+00    3.544675e+05
  4.884819e+00    3.534713e+05
  4.901696e+00    3.524678e+05
  4.918573e+00    3.514301e+05
  4.935450e+00    3.502580e+05
  4.952327e+00    3.493562e+05
  4.969204e+00    3.483986e+05
  4.986081e+00    3.473522e+05
  5.002958e+00    3.458703e+05
  5.019835e+00    3.442052e+05
  5.036712e+00    3.424372e+05
  5.053589e+00    3.409166e+05
  5.070466e+00    3.401637e+05
  5.087343e+00    3.394783e+05
  5.104220e+00    3.393134e+05
  5.121097e+00    3.392447e+05
  5.137974e+00    3.382856e+05
  5.154851e+00    3.370148e+05
  5.171728e+00    3.356804e+05
  5.188605e+00    3.345386e+05
  5.205482e+00    3.337403e+05
  5.222359e+00    3.331315e+05
  5.239236e+00    3.326721e+05
  5.256113e+00    3.321761e+05
  5.272990e+00    3.314830e+05
  5.289867e+00    3.305964e+05
  5.306744e+00    3.297698e+05
  5.323621e+00    3.287728e+05
  5.340498e+00    3.278161e+05
  5.357375e+00    3.269599e+05
  5.374252e+00    3.260096e+05
  5.391129e+00    3.249284e+05
  5.408006e+00    3.239558e+05
  5.424883e+00    3.228807e+05
  5.441760e+00    3.218650e+05
  5.458637e+00    3.208788e+05
  5.475514e+00    3.200382e+05
  5.492391e+00    3.189866e+05
  5.509268e+00    3.180420e+05
  5.526145e+00    3.171803e+05
  5.543022e+00    3.163179e+05
  5.559899e+00    3.153185e+05
  5.576776e+00    3.143276e+05
  5.593653e+00    3.135588e+05
  5.610530e+00    3.125082e+05
  5.627407e+00    3.112838e+05
  5.644284e+00    3.097398e+05
  5.661161e+00    3.082072e+05
  5.678038e+00    3.068118e+05
  5.694915e+00    3.058554e+05
  5.711792e+00    3.052432e+05
  5.728669e+00    3.048817e+05
  5.745546e+00    3.046795e+05
  5.762423e+00    3.044786e+05
  5.779300e+00    3.037844e+05
  5.796177e+00    3.029295e+05
  5.813054e+00    3.019575e+05
  5.829931e+00    3.009962e+05
  5.846808e+00    3.000568e+05
  5.863685e+00    2.990281e+05
  5.880562e+00    2.982106e+05
  5.897439e+00    2.970806e+05
  5.914316e+00    2.961303e+05
  5.931193e+00    2.951607e+05
  5.948070e+00    2.941602e+05
  5.964947e+00    2.930612e+05
  5.981824e+00    2.915819e+05
  5.998701e+00    2.900527e+05
  6.015578e+00    2.885871e+05
  6.032455e+00    2.874559e+05
  6.049332e+00    2.866786e+05
  6.066209e+00    2.862345e+05
  6.083086e+00    2.859287e+05
  6.099963e+00    2.854676e+05
  6.116840e+00    2.847611e+05
  6.133717e+00    2.839118e+05
  6.150594e+00    2.829724e+05
  6.167471e+00    2.820906e+05
  6.184348e+00    2.812011e+05
  6.201225e+00    2.803874e+05
  6.218102e+00    2.793703e+05
  6.234979e+00    2.785245e+05
  6.251856e+00    2.778121e+05
  6.268733e+00    2.769038e+05
  6.285610e+00    2.760472e+05
  6.302487e+00    2.751086e+05
  6.319364e+00    2.743503e+05
  6.336241e+00    2.735461e+05
  6.353118e+00    2.726682e+05
  6.369995e+00    2.716919e+05
  6.386872e+00    2.708652e+05
  6.403749e+00    2.701117e+05
  6.420626e+00    2.692835e+05
  6.437503e+00    2.685301e+05
  6.454380e+00    2.676187e+05
  6.471257e+00    2.668103e+05
  6.488134e+00    2.660341e+05
  6.505011e+00    2.650427e+05
  6.521888e+00    2.641461e+05
  6.538765e+00    2.630203e+05
  6.555642e+00    2.621877e+05
  6.572519e+00    2.613388e+05
  6.589396e+00    2.607008e+05
  6.606273e+00    2.601136e+05
  6.623150e+00    2.595299e+05
  6.640027e+00    2.588597e+05
  6.656904e+00    2.582751e+05
  6.673781e+00    2.575519e+05
  6.690658e+00    2.567755e+05
  6.707535e+00    2.560365e+05
  6.724412e+00    2.553661e+05
  6.741289e+00    2.545389e+05
  6.758166e+00    2.539117e+05
  6.775043e+00    2.531743e+05
  6.791920e+00    2.523759e+05
  6.808797e+00    2.514392e+05
  6.825674e+00    2.502049e+05
  6.842551e+00    2.489065e+05
  6.859428e+00    2.479169e+05
  6.876305e+00    2.471709e+05
  6.893182e+00    2.468235e+05
  6.910059e+00    2.464949e+05
  6.926936e+00    2.461239e+05
  6.943813e+00    2.455286e+05
  6.960690e+00    2.449091e+05
  6.977567e+00    2.443335e+05
  6.994444e+00    2.437131e+05
  7.011321e+00    2.433708e+05
  7.028198e+00    2.428663e+05
  7.045075e+00    2.424014e+05
  7.061952e+00    2.417903e+05
  7.078829e+00    2.412052e+05
  7.095706e+00    2.405401e+05
  7.112583e+00    2.398905e+05
  7.129460e+00    2.393214e+05
  7.146337e+00    2.386428e+05
  7.163214e+00    2.380913e+05
  7.180091e+00    2.374524e+05
  7.196968e+00    2.368062e+05
  7.213845e+00    2.362168e+05
  7.230722e+00    2.356568e+05
  7.247599e+00    2.350440e+05
  7.264476e+00    2.344275e+05
  7.281353e+00    2.338789e+05
  7.298230e+00    2.329349e+05
  7.315107e+00    2.319736e+05
  7.331984e+00    2.311519e+05
  7.348861e+00    2.305547e+05
  7.365738e+00    2.301918e+05
  7.382615e+00    2.299038e+05
  7.399492e+00    2.296020e+05
  7.416369e+00    2.291600e+05
  7.433246e+00    2.288471e+05
  7.450123e+00    2.282362e+05
  7.467000e+00    2.276291e+05
  7.483877e+00    2.269749e+05
  7.500754e+00    2.266387e+05
  7.517631e+00    2.260844e+05
  7.534508e+00    2.254243e+05
  7.551385e+00    2.248902e+05
  7.568262e+00    2.241955e+05
  7.585139e+00    2.234338e+05
  7.602016e+00    2.228810e+05
  7.618893e+00    2.221748e+05
  7.635770e+00    2.218177e+05
  7.652647e+00    2.214478e+05
  7.669524e+00    2.209454e+05
  7.686401e+00    2.204230e+05
  7.703278e+00    2.198929e+05
  7.720155e+00    2.193649e+05
  7.737032e+00    2.190243e+05
  7.753909e+00    2.187642e+05
  7.770786e+00    2.183304e+05
  7.787663e+00    2.177959e+05
  7.804540e+00    2.172643e+05
  7.821417e+00    2.168785e+05
  7.838294e+00    2.163694e+05
  7.855171e+00    2.157434e+05
  7.872048e+00    2.152460e+05
  7.888925e+00    2.147405e+05
  7.905802e+00    2.142163e+05
  7.922679e+00    2.137118e+05
  7.939556e+00    2.132540e+05
  7.956433e+00    2.128095e+05
  7.973310e+00    2.121459e+05
  7.990188e+00    2.117629e+05
  8.007065e+00    2.111433e+05
  8.023942e+00    2.105055e+05
  8.040819e+00    2.101041e+05
  8.057696e+00    2.094592e+05
  8.074573e+00    2.092015e+05
  8.091450e+00    2.087567e+05
  8.108327e+00    2.083158e+05
  8.125204e+00    2.080302e+05
  8.142081e+00    2.075995e+05
  8.158958e+00    2.072989e+05
  8.175835e+00    2.068365e+05
  8.192712e+00    2.064098e+05
  8.209589e+00    2.059185e+05
  8.226466e+00    2.053332e+05
  8.243343e+00    2.047997e+05
  8.260220e+00    2.041245e+05
  8.277097e+00    2.035935e+05
  8.293974e+00    2.031707e+05
  8.310851e+00    2.027348e+05
  8.327728e+00    2.024706e+05
  8.344605e+00    2.023254e+05
  8.361482e+00    2.020320e+05
  8.378359e+00    2.017353e+05
  8.395236e+00    2.013098e+05
  8.412113e+00    2.009870e+05
  8.428990e+00    2.006918e+05
  8.445867e+00    2.003635e+05
  8.462744e+00    1.999556e+05
  8.479621e+00    1.997344e+05
  8.496498e+00    1.993510e+05
  8.513375e+00    1.989207e+05
  8.530252e+00    1.985342e+05
  8.547129e+00    1.982029e+05
  8.564006e+00    1.976960e+05
  8.580883e+00    1.973616e+05
  8.597760e+00    1.970405e+05
  8.614637e+00    1.966367e+05
  8.631514e+00    1.960579e+05
  8.648391e+00    1.952803e+05
  8.665268e+00    1.945441e+05
  8.682145e+00    1.941630e+05
  8.699022e+00    1.937866e+05
  8.715899e+00    1.936043e+05
  8.732776e+00    1.935682e+05
  8.749653e+00    1.933923e+05
  8.766530e+00    1.930945e+05
  8.783407e+00    1.927785e+05
  8.800284e+00    1.922817e+05
  8.817161e+00    1.919282e+05
  8.834038e+00    1.915000e+05
  8.850915e+00    1.910305e+05
  8.867792e+00    1.903291e+05
  8.884669e+00    1.895160e+05
  8.901546e+00    1.889753e+05
  8.918423e+00    1.883853e+05
  8.935300e+00    1.879685e+05
  8.952177e+00    1.878957e+05
  8.969054e+00    1.877188e+05
  8.985931e+00    1.875369e+05
  9.002808e+00    1.872973e+05
  9.019685e+00    1.868224e+05
  9.036562e+00    1.863105e+05
  9.053439e+00    1.859182e+05
  9.070316e+00    1.854853e+05
  9.087193e+00    1.851771e+05
  9.104070e+00    1.847106e+05
  9.120947e+00    1.842854e+05
  9.137824e+00    1.839190e+05
  9.154701e+00    1.835206e+05
  9.171578e+00    1.831717e+05
  9.188455e+00    1.827640e+05
  9.205332e+00    1.823454e+05
  9.222209e+00    1.819750e+05
  9.239086e+00    1.814720e+05
  9.255963e+00    1.811494e+05
  9.272840e+00    1.807481e+05
  9.289717e+00    1.802538e+05
  9.306594e+00    1.798247e+05
  9.323471e+00    1.795638e+05
  9.340348e+00    1.791820e+05
  9.357225e+00    1.787379e+05
  9.374102e+00    1.783493e+05
  9.390979e+00    1.779337e+05
  9.407856e+00    1.775028e+05
  9.424733e+00    1.770446e+05
  9.441610e+00    1.765885e+05
  9.458487e+00    1.761738e+05
  9.475364e+00    1.757814e+05
  9.492241e+00    1.752741e+05
  9.509118e+00    1.748014e+05
  9.525995e+00    1.742915e+05
  9.542872e+00    1.739043e+05
  9.559749e+00    1.735074e+05
  9.576626e+00    1.731810e+05
  9.593503e+00    1.728889e+05
  9.610380e+00    1.726688e+05
  9.627257e+00    1.724065e+05
  9.644134e+00    1.720929e+05
  9.661011e+00    1.717418e+05
  9.677888e+00    1.715199e+05
  9.694765e+00    1.711034e+05
  9.711642e+00    1.707769e+05
  9.728519e+00    1.704935e+05
  9.745396e+00    1.701482e+05
  9.762273e+00    1.697878e+05
  9.779150e+00    1.693809e+05
  9.796027e+00    1.688471e+05
  9.812904e+00    1.684430e+05
  9.829781e+00    1.679861e+05
  9.846658e+00    1.676078e+05
  9.863535e+00    1.672975e+05
  9.880412e+00    1.671644e+05
  9.897289e+00    1.669274e+05
  9.914166e+00    1.666347e+05
  9.931043e+00    1.664823e+05
  9.947920e+00    1.660992e+05
  9.964797e+00    1.657779e+05
  9.981674e+00    1.654684e+05
  9.998551e+00    1.650346e+05
  1.001543e+01    1.645281e+05
  1.003231e+01    1.641968e+05
  1.004918e+01    1.637617e+05
  1.006606e+01    1.635941e+05
  1.008294e+01    1.632510e+05
  1.009981e+01    1.630626e+05
  1.011669e+01    1.627725e+05
  1.013357e+01    1.625783e+05
  1.015044e+01    1.621993e+05
  1.016732e+01    1.620846e+05
  1.018420e+01    1.618716e+05
  1.020108e+01    1.614726e+05
  1.021795e+01    1.611359e+05
  1.023483e+01    1.609322e+05
  1.025171e+01    1.606382e+05
  1.026858e+01    1.603027e+05
  1.028546e+01    1.600423e+05
  1.030234e+01    1.597285e+05
  1.031921e+01    1.594371e+05
  1.033609e+01    1.591696e+05
  1.035297e+01    1.587589e+05
  1.036985e+01    1.583657e+05
  1.038672e+01    1.580814e+05
  1.040360e+01    1.578680e+05
  1.042048e+01    1.577243e+05
  1.043735e+01    1.573741e+05
  1.045423e+01    1.571429e+05
  1.047111e+01    1.568414e+05
  1.048798e+01    1.566022e+05
  1.050486e+01    1.562113e+05
  1.052174e+01    1.558665e+05
  1.053862e+01    1.554692e+05
  1.055549e+01    1.549598e+05
  1.057237e+01    1.545749e+05
  1.058925e+01    1.542028e+05
  1.060612e+01    1.539943e+05
  1.062300e+01    1.538387e+05
  1.063988e+01    1.536873e+05
  1.065675e+01    1.533900e+05
  1.067363e+01    1.532363e+05
  1.069051e+01    1.529989e+05
  1.070739e+01    1.526813e+05
  1.072426e+01    1.525001e+05
  1.074114e+01    1.522202e+05
  1.075802e+01    1.518760e+05
  1.077489e+01    1.516652e+05
  1.079177e+01    1.513478e+05
  1.080865e+01    1.510015e+05
  1.082552e+01    1.506632e+05
  1.084240e+01    1.504192e+05
  1.085928e+01    1.501164e+05
  1.087616e+01    1.497651e+05
  1.089303e+01    1.494643e+05
  1.090991e+01    1.492488e+05
  1.092679e+01    1.489774e+05
  1.094366e+01    1.487263e+05
  1.096054e+01    1.485075e+05
  1.097742e+01    1.482126e+05
  1.099429e+01    1.478347e+05
  1.101117e+01    1.475479e+05
  1.102805e+01    1.472022e+05
  1.104493e+01    1.468669e+05
  1.106180e+01    1.465347e+05
  1.107868e+01    1.461767e+05
  1.109556e+01    1.458991e+05
  1.111243e+01    1.457864e+05
  1.112931e+01    1.455807e+05
  1.114619e+01    1.452367e+05
  1.116306e+01    1.450004e+05
  1.117994e+01    1.447101e+05
  1.119682e+01    1.443808e+05
  1.121370e+01    1.441484e+05
  1.123057e+01    1.439060e+05
  1.124745e+01    1.435130e+05
  1.126433e+01    1.432876e+05
  1.128120e+01    1.430320e+05
  1.129808e+01    1.426718e+05
  1.131496e+01    1.422883e+05
  1.133183e+01    1.420079e+05
  1.134871e+01    1.418021e+05
  1.136559e+01    1.413928e+05
  1.138247e+01    1.411298e+05
  1.139934e+01    1.409507e+05
  1.141622e+01    1.408223e+05
  1.143310e+01    1.405746e+05
  1.144997e+01    1.402784e+05
  1.146685e+01    1.398714e+05
  1.148373e+01    1.396392e+05
  1.150060e+01    1.393622e+05
  1.151748e+01    1.389377e+05
  1.153436e+01    1.386838e+05
  1.155124e+01    1.383694e+05
  1.156811e+01    1.380608e+05
  1.158499e+01    1.379386e+05
  1.160187e+01    1.377122e+05
  1.161874e+01    1.375651e+05
  1.163562e+01    1.373959e+05
  1.165250e+01    1.371558e+05
  1.166937e+01    1.370600e+05
  1.168625e+01    1.367086e+05
  1.170313e+01    1.364130e+05
  1.172001e+01    1.360622e+05
  1.173688e+01    1.358461e+05
  1.175376e+01    1.355595e+05
  1.177064e+01    1.352758e+05
  1.178751e+01    1.348791e+05
  1.180439e+01    1.344075e+05
  1.182127e+01    1.341183e+05
  1.183814e+01    1.338549e+05
  1.185502e+01    1.336523e+05
  1.187190e+01    1.334814e+05
  1.188878e+01    1.334314e+05
  1.190565e+01    1.332520e+05
  1.192253e+01    1.330047e+05
  1.193941e+01    1.327414e+05
  1.195628e+01    1.323401e+05
  1.197316e+01    1.321283e+05
  1.199004e+01    1.317230e+05
  1.200691e+01    1.314476e+05
  1.202379e+01    1.312169e+05
  1.204067e+01    1.311620e+05
  1.205755e+01    1.309601e+05
  1.207442e+01    1.307458e+05
  1.209130e+01    1.306523e+05
  1.210818e+01    1.302677e+05
  1.212505e+01    1.300200e+05
  1.214193e+01    1.299474e+05
  1.215881e+01    1.297971e+05
  1.217568e+01    1.295514e+05
  1.219256e+01    1.292885e+05
  1.220944e+01    1.291212e+05
  1.222632e+01    1.289827e+05
  1.224319e+01    1.287365e+05
  1.226007e+01    1.285484e+05
  1.227695e+01    1.283378e+05
  1.229382e+01    1.282003e+05
  1.231070e+01    1.279330e+05
  1.232758e+01    1.277905e+05
  1.234445e+01    1.275389e+05
  1.236133e+01    1.273606e+05
  1.237821e+01    1.271248e+05
  1.239509e+01    1.269450e+05
  1.241196e+01    1.266980e+05
  1.242884e+01    1.264586e+05
  1.244572e+01    1.262185e+05
  1.246259e+01    1.258672e+05
  1.247947e+01    1.256427e+05
  1.249635e+01    1.255382e+05
  1.251322e+01    1.253311e+05
  1.253010e+01    1.252236e+05
  1.254698e+01    1.249573e+05
  1.256386e+01    1.249213e+05
  1.258073e+01    1.246542e+05
  1.259761e+01    1.244608e+05
  1.261449e+01    1.241480e+05
  1.263136e+01    1.240450e+05
  1.264824e+01    1.237812e+05
  1.266512e+01    1.233978e+05
  1.268199e+01    1.231785e+05
  1.269887e+01    1.229282e+05
  1.271575e+01    1.226778e+05
  1.273263e+01    1.224895e+05
  1.274950e+01    1.222112e+05
  1.276638e+01    1.220643e+05
  1.278326e+01    1.219167e+05
  1.280013e+01    1.215943e+05
  1.281701e+01    1.212901e+05
  1.283389e+01    1.210578e+05
  1.285076e+01    1.207140e+05
  1.286764e+01    1.204875e+05
  1.288452e+01    1.202664e+05
  1.290140e+01    1.200511e+05
  1.291827e+01    1.198384e+05
  1.293515e+01    1.196511e+05
  1.295203e+01    1.194597e+05
  1.296890e+01    1.192079e+05
  1.298578e+01    1.190834e+05
  1.300266e+01    1.187600e+05
  1.301953e+01    1.185627e+05
  1.303641e+01    1.183258e+05
  1.305329e+01    1.181403e+05
  1.307017e+01    1.179549e+05
  1.308704e+01    1.176936e+05
  1.310392e+01    1.174631e+05
  1.312080e+01    1.172698e+05
  1.313767e+01    1.170507e+05
  1.315455e+01    1.169050e+05
  1.317143e+01    1.167257e+05
  1.318830e+01    1.164456e+05
  1.320518e+01    1.162574e+05
  1.322206e+01    1.160371e+05
  1.323894e+01    1.157497e+05
  1.325581e+01    1.155080e+05
  1.327269e+01    1.152509e+05
  1.328957e+01    1.150041e+05
  1.330644e+01    1.148052e+05
  1.332332e+01    1.147396e+05
  1.334020e+01    1.145196e+05
  1.335707e+01    1.144831e+05
  1.337395e+01    1.143958e+05
  1.339083e+01    1.142262e+05
  1.340771e+01    1.140072e+05
  1.342458e+01    1.138344e+05
  1.344146e+01    1.136650e+05
  1.345834e+01    1.135221e+05
  1.347521e+01    1.132865e+05
  1.349209e+01    1.130170e+05
  1.350897e+01    1.127643e+05
  1.352584e+01    1.125792e+05
  1.354272e+01    1.124241e+05
  1.355960e+01    1.122874e+05
  1.357648e+01    1.121516e+05
  1.359335e+01    1.119979e+05
  1.361023e+01    1.117944e+05
  1.362711e+01    1.116491e+05
  1.364398e+01    1.114326e+05
  1.366086e+01    1.111498e+05
  1.367774e+01    1.109278e+05
  1.369461e+01    1.107670e+05
  1.371149e+01    1.105580e+05
  1.372837e+01    1.105102e+05
  1.374525e+01    1.103440e+05
  1.376212e+01    1.102208e+05
  1.377900e+01    1.100368e+05
  1.379588e+01    1.099251e+05
  1.381275e+01    1.097183e+05
  1.382963e+01    1.095169e+05
  1.384651e+01    1.092869e+05
  1.386339e+01    1.091396e+05
  1.388026e+01    1.089257e+05
  1.389714e+01    1.087614e+05
  1.391402e+01    1.085586e+05
  1.393089e+01    1.083550e+05
  1.394777e+01    1.081763e+05
  1.396465e+01    1.080068e+05
  1.398152e+01    1.077951e+05
  1.399840e+01    1.077081e+05
  1.401528e+01    1.074624e+05
  1.403216e+01    1.072842e+05
  1.404903e+01    1.069986e+05
  1.406591e+01    1.067368e+05
  1.408279e+01    1.066868e+05
  1.409966e+01    1.065284e+05
  1.411654e+01    1.063120e+05
  1.413342e+01    1.061559e+05
  1.415029e+01    1.059453e+05
  1.416717e+01    1.057495e+05
  1.418405e+01    1.056853e+05
  1.420093e+01    1.054897e+05
  1.421780e+01    1.053182e+05
  1.423468e+01    1.050640e+05
  1.425156e+01    1.047897e+05
  1.426843e+01    1.045666e+05
  1.428531e+01    1.044171e+05
  1.430219e+01    1.043427e+05
  1.431906e+01    1.040345e+05
  1.433594e+01    1.038298e+05
  1.435282e+01    1.037368e+05
  1.436970e+01    1.035405e+05
  1.438657e+01    1.034183e+05
  1.440345e+01    1.032017e+05
  1.442033e+01    1.029307e+05
  1.443720e+01    1.028228e+05
  1.445408e+01    1.025817e+05
  1.447096e+01    1.024484e+05
  1.448783e+01    1.022843e+05
  1.450471e+01    1.022517e+05
  1.452159e+01    1.020990e+05
  1.453847e+01    1.018042e+05
  1.455534e+01    1.016255e+05
  1.457222e+01    1.014818e+05
  1.458910e+01    1.013589e+05
  1.460597e+01    1.012794e+05
  1.462285e+01    1.009705e+05
  1.463973e+01    1.008991e+05
  1.465660e+01    1.005987e+05
  1.467348e+01    1.005231e+05
  1.469036e+01    1.002829e+05
  1.470724e+01    1.000712e+05
  1.472411e+01    9.997464e+04
  1.474099e+01    9.979460e+04
  1.475787e+01    9.964688e+04
  1.477474e+01    9.942955e+04
  1.479162e+01    9.920352e+04
  1.480850e+01    9.900624e+04
  1.482537e+01    9.878958e+04
  1.484225e+01    9.860912e+04
  1.485913e+01    9.847385e+04
  1.487601e+01    9.833488e+04
  1.489288e+01    9.815752e+04
  1.490976e+01    9.798105e+04
  1.492664e+01    9.789405e+04
  1.494351e+01    9.777781e+04
  1.496039e+01    9.749698e+04
  1.497727e+01    9.736182e+04
  1.499414e+01    9.718780e+04
  1.501102e+01    9.709368e+04
  1.502790e+01    9.682452e+04
  1.504478e+01    9.660765e+04
  1.506165e+01    9.649405e+04
  1.507853e+01    9.639214e+04
  1.509541e+01    9.623518e+04
  1.511228e+01    9.601372e+04
  1.512916e+01    9.579725e+04
  1.514604e+01    9.556645e+04
  1.516291e+01    9.540739e+04
  1.517979e+01    9.533716e+04
  1.519667e+01    9.518320e+04
  1.521355e+01    9.504254e+04
  1.523042e+01    9.489236e+04
  1.524730e+01    9.482911e+04
  1.526418e+01    9.468612e+04
  1.528105e+01    9.454629e+04
  1.529793e+01    9.431788e+04
  1.531481e+01    9.428117e+04
  1.533168e+01    9.404330e+04
  1.534856e+01    9.386833e+04
  1.536544e+01    9.364242e+04
  1.538232e+01    9.353259e+04
  1.539919e+01    9.338412e+04
  1.541607e+01    9.330305e+04
  1.543295e+01    9.311219e+04
  1.544982e+01    9.296029e+04
  1.546670e+01    9.278382e+04
  1.548358e+01    9.258731e+04
  1.550045e+01    9.245834e+04
  1.551733e+01    9.217973e+04
  1.553421e+01    9.208597e+04
  1.555109e+01    9.190930e+04
  1.556796e+01    9.184324e+04
  1.558484e+01    9.172728e+04
  1.560172e+01    9.157825e+04
  1.561859e+01    9.149862e+04
  1.563547e+01    9.135799e+04
  1.565235e+01    9.120241e+04
  1.566922e+01    9.105616e+04
  1.568610e+01    9.092226e+04
  1.570298e+01    9.071860e+04
  1.571986e+01    9.050277e+04
  1.573673e+01    9.043866e+04
  1.575361e+01    9.019802e+04
  1.577049e+01    9.016143e+04
  1.578736e+01    9.004779e+04
  1.580424e+01    8.985381e+04
  1.582112e+01    8.974373e+04
  1.583799e+01    8.965801e+04
  1.585487e+01    8.940723e+04
  1.587175e+01    8.931115e+04
  1.588863e+01    8.908394e+04
  1.590550e+01    8.896390e+04
  1.592238e+01    8.880087e+04
  1.593926e+01    8.866009e+04
  1.595613e+01    8.860752e+04
  1.597301e+01    8.845167e+04
  1.598989e+01    8.830059e+04
  1.600676e+01    8.823349e+04
  1.602364e+01    8.807854e+04
  1.604052e+01    8.789452e+04
  1.605740e+01    8.770621e+04
  1.607427e+01    8.764206e+04
  1.609115e+01    8.745063e+04
  1.610803e+01    8.728900e+04
  1.612490e+01    8.717602e+04
  1.614178e+01    8.703216e+04
  1.615866e+01    8.681880e+04
  1.617553e+01    8.668626e+04
  1.619241e+01    8.654120e+04
  1.620929e+01    8.643270e+04
  1.622617e+01    8.633241e+04
  1.624304e+01    8.614827e+04
  1.625992e+01    8.598380e+04
  1.627680e+01    8.585588e+04
  1.629367e+01    8.579274e+04
  1.631055e+01    8.563288e+04
  1.632743e+01    8.554409e+04
  1.634430e+01    8.543581e+04
  1.636118e+01    8.534125e+04
  1.637806e+01    8.511708e+04
  1.639494e+01    8.496623e+04
  1.641181e+01    8.483224e+04
  1.642869e+01    8.466177e+04
  1.644557e+01    8.453977e+04
  1.646244e+01    8.444411e+04
  1.647932e+01    8.433345e+04
  1.649620e+01    8.414198e+04
  1.651307e+01    8.402262e+04
  1.652995e+01    8.392024e+04
  1.654683e+01    8.376493e+04
  1.656371e+01    8.363991e+04
  1.658058e+01    8.352655e+04
  1.659746e+01    8.345605e+04
  1.661434e+01    8.333855e+04
  1.663121e+01    8.323161e+04
  1.664809e+01    8.318493e+04
  1.666497e+01    8.298141e+04
  1.668184e+01    8.290205e+04
  1.669872e+01    8.276031e+04
  1.671560e+01    8.267336e+04
  1.673248e+01    8.255225e+04
  1.674935e+01    8.239435e+04
  1.676623e+01    8.227123e+04
  1.678311e+01    8.209393e+04
  1.679998e+01    8.199279e+04
  1.681686e+01    8.188160e+04
  1.683374e+01    8.166784e+04
  1.685061e+01    8.150623e+04
  1.686749e+01    8.142561e+04
  1.688437e+01    8.124124e+04
  1.690125e+01    8.110144e+04
  1.691812e+01    8.110961e+04
  1.693500e+01    8.086271e+04
  1.695188e+01    8.081659e+04
  1.696875e+01    8.065096e+04
  1.698563e+01    8.052357e+04
  1.700251e+01    8.034853e+04
  1.701938e+01    8.016177e+04
  1.703626e+01    8.001339e+04
  1.705314e+01    7.986293e+04
  1.707002e+01    7.980323e+04
  1.708689e+01    7.967635e+04
  1.710377e+01    7.961227e+04
  1.712065e+01    7.949385e+04
  1.713752e+01    7.935338e+04
  1.715440e+01    7.918932e+04
  1.717128e+01    7.903901e+04
  1.718815e+01    7.892620e+04
  1.720503e+01    7.879150e+04
  1.722191e+01    7.873059e+04
  1.723879e+01    7.856748e+04
  1.725566e+01    7.847436e+04
  1.727254e+01    7.830957e+04
  1.728942e+01    7.819358e+04
  1.730629e+01    7.798495e+04
  1.732317e+01    7.804606e+04
  1.734005e+01    7.783665e+04
  1.735692e+01    7.766461e+04
  1.737380e+01    7.761470e+04
  1.739068e+01    7.751563e+04
  1.740756e+01    7.732826e+04
  1.742443e+01    7.721852e+04
  1.744131e+01    7.706260e+04
  1.745819e+01    7.693320e+04
  1.747506e+01    7.679197e+04
  1.749194e+01    7.670166e+04
  1.750882e+01    7.660665e+04
  1.752570e+01    7.647468e+04
  1.754257e+01    7.637172e+04
  1.755945e+01    7.630164e+04
  1.757633e+01    7.615539e+04
  1.759320e+01    7.605022e+04
  1.761008e+01    7.588549e+04
  1.762696e+01    7.577078e+04
  1.764383e+01    7.569530e+04
  1.766071e+01    7.559467e+04
  1.767759e+01    7.548027e+04
  1.769447e+01    7.532473e+04
  1.771134e+01    7.526627e+04
  1.772822e+01    7.518077e+04
  1.774510e+01    7.501571e+04
  1.776197e+01    7.489205e+04
  1.777885e+01    7.478183e+04
  1.779573e+01    7.459418e+04
  1.781260e+01    7.457553e+04
  1.782948e+01    7.442722e+04
  1.784636e+01    7.436909e+04
  1.786324e+01    7.426826e+04
  1.788011e+01    7.422300e+04
  1.789699e+01    7.406211e+04
  1.791387e+01    7.397590e+04
  1.793074e+01    7.392694e+04
  1.794762e+01    7.379495e+04
  1.796450e+01    7.372920e+04
  1.798137e+01    7.355922e+04
  1.799825e+01    7.352512e+04
  1.801513e+01    7.343030e+04
  1.803201e+01    7.330575e+04
  1.804888e+01    7.312635e+04
  1.806576e+01    7.309676e+04
  1.808264e+01    7.293607e+04
  1.809951e+01    7.285509e+04
  1.811639e+01    7.279108e+04
  1.813327e+01    7.259719e+04
  1.815014e+01    7.253131e+04
  1.816702e+01    7.247777e+04
  1.818390e+01    7.232476e+04
  1.820078e+01    7.230590e+04
  1.821765e+01    7.220176e+04
  1.823453e+01    7.204401e+04
  1.825141e+01    7.190862e+04
  1.826828e+01    7.180898e+04
  1.828516e+01    7.175978e+04
  1.830204e+01    7.162762e+04
  1.831891e+01    7.158934e+04
  1.833579e+01    7.145717e+04
  1.835267e+01    7.131597e+04
  1.836955e+01    7.117140e+04
  1.838642e+01    7.108712e+04
  1.840330e+01    7.102655e+04
  1.842018e+01    7.093951e+04
  1.843705e+01    7.081223e+04
  1.845393e+01    7.075258e+04
  1.847081e+01    7.066974e+04
  1.848768e+01    7.058550e+04
  1.850456e+01    7.056262e+04
  1.852144e+01    7.038313e+04
  1.853832e+01    7.023495e+04
  1.855519e+01    7.025186e+04
  1.857207e+01    7.004958e+04
  1.858895e+01    6.994836e+04
  1.860582e+01    6.987348e+04
  1.862270e+01    6.980854e+04
  1.863958e+01    6.970784e+04
  1.865645e+01    6.963788e+04
  1.867333e+01    6.952597e+04
  1.869021e+01    6.938734e+04
  1.870709e+01    6.932274e+04
  1.872396e+01    6.919007e+04
  1.874084e+01    6.921155e+04
  1.875772e+01    6.906181e+04
  1.877459e+01    6.895183e+04
  1.879147e+01    6.885052e+04
  1.880835e+01    6.875192e+04
  1.882522e+01    6.869010e+04
  1.884210e+01    6.857967e+04
  1.885898e+01    6.842673e+04
  1.887586e+01    6.836092e+04
  1.889273e+01    6.831062e+04
  1.890961e+01    6.822238e+04
  1.892649e+01    6.812434e+04
  1.894336e+01    6.801142e+04
  1.896024e+01    6.795706e+04
  1.897712e+01    6.790792e+04
  1.899399e+01    6.779780e+04
  1.901087e+01    6.766791e+04
  1.902775e+01    6.756802e+04
  1.904463e+01    6.759238e+04
  1.906150e+01    6.742057e+04
  1.907838e+01    6.730777e+04
  1.909526e+01    6.729693e+04
  1.911213e+01    6.717588e+04
  1.912901e+01    6.708610e+04
  1.914589e+01    6.695666e+04
  1.916276e+01    6.686848e+04
  1.917964e+01    6.685944e+04
  1.919652e+01    6.669655e+04
  1.921340e+01    6.664287e+04
  1.923027e+01    6.653846e+04
  1.924715e+01    6.640755e+04
  1.926403e+01    6.640083e+04
  1.928090e+01    6.624479e+04
  1.929778e+01    6.623878e+04
  1.931466e+01    6.616048e+04
  1.933153e+01    6.608247e+04
  1.934841e+01    6.591483e+04
  1.936529e+01    6.592702e+04
  1.938217e+01    6.580701e+04
  1.939904e+01    6.575084e+04
  1.941592e+01    6.566043e+04
  1.943280e+01    6.558809e+04
  1.944967e+01    6.557520e+04
  1.946655e+01    6.547031e+04
  1.948343e+01    6.535134e+04
  1.950030e+01    6.529115e+04
  1.951718e+01    6.519478e+04
  1.953406e+01    6.512707e+04
  1.955094e+01    6.511376e+04
  1.956781e+01    6.493409e+04
  1.958469e+01    6.486263e+04
  1.960157e+01    6.478382e+04
  1.961844e+01    6.469900e+04
  1.963532e+01    6.461474e+04
  1.965220e+01    6.459071e+04
  1.966907e+01    6.438006e+04
  1.968595e+01    6.426805e+04
  1.970283e+01    6.423178e+04
  1.971971e+01    6.414329e+04
  1.973658e+01    6.406091e+04
  1.975346e+01    6.394296e+04
  1.977034e+01    6.381929e+04
  1.978721e+01    6.368391e+04
  1.980409e+01    6.344376e+04
  1.982097e+01    6.332456e+04
  1.983784e+01    6.319386e+04
  1.985472e+01    6.299525e+04
  1.987160e+01    6.326282e+04
  1.988848e+01    6.346189e+04
  1.990535e+01    6.362184e+04
  1.992223e+01    6.358748e+04
  1.993911e+01    6.361443e+04
  1.995598e+01    6.353703e+04
  1.997286e+01    6.356065e+04
  1.998974e+01    6.342318e+04
  2.000661e+01    6.314389e+04
  2.002349e+01    6.292779e+04
  2.004037e+01    6.274349e+04
  2.005725e+01    6.260883e+04
  2.007412e+01    6.240988e+04
  2.009100e+01    6.227045e+04
  2.010788e+01    6.218724e+04
  2.012475e+01    6.198172e+04
  2.014163e+01    6.189315e+04
  2.015851e+01    6.171958e+04
  2.017538e+01    6.164831e+04
  2.019226e+01    6.146893e+04
  2.020914e+01    6.133647e+04
  2.022602e+01    6.111608e+04
  2.024289e+01    6.077896e+04
  2.025977e+01    6.030471e+04
  2.027665e+01    5.985260e+04
  2.029352e+01    5.961948e+04
  2.031040e+01    5.912675e+04
  2.032728e+01    5.873316e+04
  2.034415e+01    5.848296e+04
  2.036103e+01    5.818125e+04
  2.037791e+01    5.798404e+04
  2.039479e+01    5.761908e+04
  2.041166e+01    5.734739e+04
  2.042854e+01    5.708756e+04
  2.044542e+01    5.677759e+04
  2.046229e+01    5.640882e+04
  2.047917e+01    5.673368e+04
  2.049605e+01    5.690077e+04
  2.051292e+01    5.710738e+04
  2.052980e+01    5.705028e+04
  2.054668e+01    5.698825e+04
  2.056356e+01    5.698284e+04
  2.058043e+01    5.688492e+04
  2.059731e+01    5.689944e+04
  2.061419e+01    5.682367e+04
  2.063106e+01    5.681911e+04
  2.064794e+01    5.669475e+04
  2.066482e+01    5.666816e+04
  2.068169e+01    5.664024e+04
  2.069857e+01    5.648981e+04
  2.071545e+01    5.643708e+04
  2.073233e+01    5.642205e+04
  2.074920e+01    5.627567e+04
  2.076608e+01    5.622195e+04
  2.078296e+01    5.611312e+04
  2.079983e+01    5.605650e+04
  2.081671e+01    5.599372e+04
  2.083359e+01    5.595272e+04
  2.085046e+01    5.582128e+04
  2.086734e+01    5.571201e+04
  2.088422e+01    5.560595e+04
  2.090110e+01    5.551688e+04
  2.091797e+01    5.548627e+04
  2.093485e+01    5.537378e+04
  2.095173e+01    5.513271e+04
  2.096860e+01    5.507571e+04
  2.098548e+01    5.509946e+04
  2.100236e+01    5.498537e+04
  2.101923e+01    5.491070e+04
  2.103611e+01    5.485884e+04
  2.105299e+01    5.471123e+04
  2.106987e+01    5.457730e+04
  2.108674e+01    5.446948e+04
  2.110362e+01    5.441196e+04
  2.112050e+01    5.431146e+04
  2.113737e+01    5.425502e+04
  2.115425e+01    5.410203e+04
  2.117113e+01    5.402617e+04
  2.118800e+01    5.393886e+04
  2.120488e+01    5.388981e+04
  2.122176e+01    5.379717e+04
  2.123864e+01    5.368764e+04
  2.125551e+01    5.359076e+04
  2.127239e+01    5.346132e+04
  2.128927e+01    5.340343e+04
  2.130614e+01    5.324893e+04
  2.132302e+01    5.315401e+04
  2.133990e+01    5.300452e+04
  2.135678e+01    5.300746e+04
  2.137365e+01    5.298629e+04
  2.139053e+01    5.286752e+04
  2.140741e+01    5.273342e+04
  2.142428e+01    5.266183e+04
  2.144116e+01    5.259891e+04
  2.145804e+01    5.246192e+04
  2.147491e+01    5.235734e+04
  2.149179e+01    5.224325e+04
  2.150867e+01    5.206205e+04
  2.152555e+01    5.201721e+04
  2.154242e+01    5.190331e+04
  2.155930e+01    5.193326e+04
  2.157618e+01    5.181441e+04
  2.159305e+01    5.174811e+04
  2.160993e+01    5.164243e+04
  2.162681e+01    5.149696e+04
  2.164368e+01    5.141681e+04
  2.166056e+01    5.136777e+04
  2.167744e+01    5.122174e+04
  2.169432e+01    5.114871e+04
  2.171119e+01    5.110032e+04
  2.172807e+01    5.096252e+04
  2.174495e+01    5.092473e+04
  2.176182e+01    5.074890e+04
  2.177870e+01    5.077773e+04
  2.179558e+01    5.062175e+04
  2.181245e+01    5.052652e+04
  2.182933e+01    5.041380e+04
  2.184621e+01    5.023889e+04
  2.186309e+01    5.014110e+04
  2.187996e+01    5.014093e+04
  2.189684e+01    4.995032e+04
  2.191372e+01    4.990412e+04
  2.193059e+01    4.980532e+04
  2.194747e+01    4.973629e+04
  2.196435e+01    4.966298e+04
  2.198122e+01    4.951334e+04
  2.199810e+01    4.945536e+04
  2.201498e+01    4.932408e+04
  2.203186e+01    4.911993e+04
  2.204873e+01    4.905060e+04
  2.206561e+01    4.896346e+04
  2.208249e+01    4.899531e+04
  2.209936e+01    4.878179e+04
  2.211624e+01    4.877148e+04
  2.213312e+01    4.858057e+04
  2.214999e+01    4.850125e+04
  2.216687e+01    4.846350e+04
  2.218375e+01    4.830287e+04
  2.220063e+01    4.817970e+04
  2.221750e+01    4.814349e+04
  2.223438e+01    4.808550e+04
  2.225126e+01    4.795793e+04
  2.226813e+01    4.780990e+04
  2.228501e+01    4.778568e+04
  2.230189e+01    4.763160e+04
  2.231876e+01    4.750060e+04
  2.233564e+01    4.730895e+04
  2.235252e+01    4.733027e+04
  2.236940e+01    4.712730e+04
  2.238627e+01    4.703171e+04
  2.240315e+01    4.685068e+04
  2.242003e+01    4.688072e+04
  2.243690e+01    4.682921e+04
  2.245378e+01    4.685332e+04
  2.247066e+01    4.664098e+04
  2.248753e+01    4.651643e+04
  2.250441e+01    4.643557e+04
  2.252129e+01    4.629108e+04
  2.253817e+01    4.618771e+04
  2.255504e+01    4.608071e+04
  2.257192e+01    4.597700e+04
  2.258880e+01    4.584231e+04
  2.260567e+01    4.574826e+04
  2.262255e+01    4.565754e+04
  2.263943e+01    4.559725e+04
  2.265630e+01    4.557653e+04
  2.267318e+01    4.546235e+04
  2.269006e+01    4.525320e+04
  2.270694e+01    4.515263e+04
  2.272381e+01    4.507189e+04
  2.274069e+01    4.497067e+04
  2.275757e+01    4.494616e+04
  2.277444e+01    4.475318e+04
  2.279132e+01    4.453535e+04
  2.280820e+01    4.451042e+04
  2.282507e+01    4.442568e+04
  2.284195e+01    4.430796e+04
  2.285883e+01    4.425629e+04
  2.287571e+01    4.405904e+04
  2.289258e+01    4.412865e+04
  2.290946e+01    4.405782e+04
  2.292634e+01    4.391352e+04
  2.294321e+01    4.375783e+04
  2.296009e+01    4.370122e+04
  2.297697e+01    4.362605e+04
  2.299384e+01    4.356967e+04
  2.301072e+01    4.343277e+04
  2.302760e+01    4.324893e+04
  2.304448e+01    4.316050e+04
  2.306135e+01    4.314235e+04
  2.307823e+01    4.306170e+04
  2.309511e+01    4.288988e+04
  2.311198e+01    4.272264e+04
  2.312886e+01    4.276547e+04
  2.314574e+01    4.257472e+04
  2.316261e+01    4.251388e+04
  2.317949e+01    4.245925e+04
  2.319637e+01    4.226470e+04
  2.321325e+01    4.222608e+04
  2.323012e+01    4.217245e+04
  2.324700e+01    4.210523e+04
  2.326388e+01    4.200396e+04
  2.328075e+01    4.183760e+04
  2.329763e+01    4.165108e+04
  2.331451e+01    4.158270e+04
  2.333138e+01    4.144768e+04
  2.334826e+01    4.146521e+04
  2.336514e+01    4.125885e+04
  2.338202e+01    4.118058e+04
  2.339889e+01    4.107976e+04
  2.341577e+01    4.094224e+04
  2.343265e+01    4.074001e+04
  2.344952e+01    4.067592e+04
  2.346640e+01    4.062992e+04
  2.348328e+01    4.057123e+04
  2.350015e+01    4.033531e+04
  2.351703e+01    4.018041e+04
  2.353391e+01    4.020882e+04
  2.355079e+01    4.020885e+04
  2.356766e+01    4.008476e+04
  2.358454e+01    3.999505e+04
  2.360142e+01    3.963719e+04
  2.361829e+01    3.958564e+04
  2.363517e+01    3.960275e+04
  2.365205e+01    3.946545e+04
  2.366892e+01    3.933310e+04
  2.368580e+01    3.925220e+04
  2.370268e+01    3.913308e+04
  2.371956e+01    3.900821e+04
  2.373643e+01    3.894606e+04
  2.375331e+01    3.892444e+04
  2.377019e+01    3.870574e+04
  2.378706e+01    3.859850e+04
  2.380394e+01    3.851604e+04
  2.382082e+01    3.850825e+04
  2.383769e+01    3.830616e+04
  2.385457e+01    3.835099e+04
  2.387145e+01    3.787718e+04
  2.388833e+01    3.803731e+04
  2.390520e+01    3.793643e+04
  2.392208e+01    3.784884e+04
  2.393896e+01    3.766249e+04
  2.395583e+01    3.772976e+04
  2.397271e+01    3.740926e+04
  2.398959e+01    3.727107e+04
  2.400646e+01    3.712025e+04
  2.402334e+01    3.716532e+04
  2.404022e+01    3.712605e+04
  2.405710e+01    3.701625e+04
  2.407397e+01    3.680484e+04
  2.409085e+01    3.652268e+04
  2.410773e+01    3.672699e+04
  2.412460e+01    3.649583e+04
  2.414148e+01    3.646821e+04
  2.415836e+01    3.646652e+04
  2.417523e+01    3.597395e+04
  2.419211e+01    3.596201e+04
  2.420899e+01    3.586475e+04
  2.422587e+01    3.587988e+04
  2.424274e+01    3.567401e+04
  2.425962e+01    3.543504e+04
  2.427650e+01    3.546756e+04
  2.429337e+01    3.543926e+04
  2.431025e+01    3.538699e+04
  2.432713e+01    3.508511e+04
  2.434400e+01    3.485508e+04
  2.436088e+01    3.491710e+04
  2.437776e+01    3.490779e+04
  2.439464e+01    3.456404e+04
  2.441151e+01    3.459062e+04
  2.442839e+01    3.439854e+04
  2.444527e+01    3.426967e+04
  2.446214e+01    3.412405e+04
  2.447902e+01    3.400402e+04
  2.449590e+01    3.388796e+04
  2.451277e+01    3.380643e+04
  2.452965e+01    3.345484e+04
  2.454653e+01    3.353136e+04
  2.456341e+01    3.339596e+04
  2.458028e+01    3.317464e+04
  2.459716e+01    3.297553e+04
  2.461404e+01    3.287830e+04
  2.463091e+01    3.235782e+04
  2.464779e+01    3.233197e+04
  2.466467e+01    3.158943e+04
  2.468154e+01    3.122220e+04
  2.469842e+01    3.128243e+04
  2.471530e+01    3.131715e+04
  2.473218e+01    3.107968e+04
  2.474905e+01    3.091300e+04
  2.476593e+01    3.083375e+04
  2.478281e+01    3.086726e+04
  2.479968e+01    3.050397e+04
  2.481656e+01    3.013430e+04
  2.483344e+01    2.951281e+04
  2.485031e+01    2.934790e+04
  2.486719e+01    2.946352e+04
  2.488407e+01    2.915456e+04
  2.490095e+01    2.951916e+04
  2.491782e+01    2.942145e+04
  2.493470e+01    2.954317e+04
  2.495158e+01    2.939923e+04
  2.496845e+01    2.891592e+04
  2.498533e+01    2.834940e+04
  2.500221e+01    2.848974e+04
  2.501908e+01    2.753211e+04
  2.503596e+01    2.728326e+04
  2.505284e+01    2.730880e+04
  2.506972e+01    2.564243e+04
  2.508659e+01    2.593661e+04
  2.510347e+01    2.574430e+04
  2.512035e+01    2.658861e+04
  2.513722e+01    2.686693e+04
  2.515410e+01    2.582637e+04
  2.517098e+01    2.225920e+04
  2.518786e+01    1.858303e+04
  2.520473e+01    1.582199e+04
  2.522161e+01    1.494753e+04
  2.523849e+01    1.403928e+04
  2.525536e+01    7.133645e+03
