# Supplementary material for: Synthesis, structural and spectroscopic characterization of defect-rich forsterite as a representative phase of Martian regolith
Source: IUCrJ. 2024 Oct 28;11(Pt 6):977–90. doi: 10.1107/S2052252524009722 (PMC11533994; doi:10.1107/S2052252524009722)
Supplement: Supplementary file 3 [file m-11-00977-sup3.zip › DESY_HFO_2121821138.xy]

  2.971153e-01    1.472942e+05
  3.140295e-01    1.609872e+05
  3.309438e-01    1.840644e+05
  3.478581e-01    1.985622e+05
  3.647723e-01    2.066792e+05
  3.816866e-01    2.153854e+05
  3.986009e-01    2.204387e+05
  4.155151e-01    2.254551e+05
  4.324294e-01    2.307222e+05
  4.493437e-01    2.332484e+05
  4.662579e-01    2.348601e+05
  4.831722e-01    2.356689e+05
  5.000865e-01    2.352967e+05
  5.170007e-01    2.347031e+05
  5.339150e-01    2.333103e+05
  5.508293e-01    2.311367e+05
  5.677436e-01    2.288563e+05
  5.846578e-01    2.260954e+05
  6.015721e-01    2.233604e+05
  6.184864e-01    2.195498e+05
  6.354006e-01    2.164264e+05
  6.523149e-01    2.135897e+05
  6.692292e-01    2.099717e+05
  6.861434e-01    2.067182e+05
  7.030577e-01    2.030785e+05
  7.199720e-01    1.997154e+05
  7.368862e-01    1.967582e+05
  7.538005e-01    1.935056e+05
  7.707148e-01    1.902476e+05
  7.876290e-01    1.872525e+05
  8.045433e-01    1.845450e+05
  8.214576e-01    1.815327e+05
  8.383719e-01    1.782707e+05
  8.552861e-01    1.756608e+05
  8.722004e-01    1.730537e+05
  8.891147e-01    1.703959e+05
  9.060289e-01    1.680523e+05
  9.229432e-01    1.659101e+05
  9.398575e-01    1.630946e+05
  9.567717e-01    1.610591e+05
  9.736860e-01    1.589039e+05
  9.906003e-01    1.570952e+05
  1.007515e+00    1.550660e+05
  1.024429e+00    1.529017e+05
  1.041343e+00    1.511954e+05
  1.058257e+00    1.496840e+05
  1.075172e+00    1.480754e+05
  1.092086e+00    1.465865e+05
  1.109000e+00    1.450980e+05
  1.125914e+00    1.439255e+05
  1.142829e+00    1.433235e+05
  1.159743e+00    1.443032e+05
  1.176657e+00    1.483584e+05
  1.193571e+00    1.535965e+05
  1.210486e+00    1.582562e+05
  1.227400e+00    1.599978e+05
  1.244314e+00    1.571292e+05
  1.261229e+00    1.505136e+05
  1.278143e+00    1.426098e+05
  1.295057e+00    1.361110e+05
  1.311971e+00    1.317650e+05
  1.328886e+00    1.295215e+05
  1.345800e+00    1.278744e+05
  1.362714e+00    1.264186e+05
  1.379628e+00    1.250319e+05
  1.396543e+00    1.241346e+05
  1.413457e+00    1.235633e+05
  1.430371e+00    1.229041e+05
  1.447286e+00    1.217093e+05
  1.464200e+00    1.204641e+05
  1.481114e+00    1.186628e+05
  1.498028e+00    1.167288e+05
  1.514943e+00    1.154313e+05
  1.531857e+00    1.164045e+05
  1.548771e+00    1.230547e+05
  1.565685e+00    1.373610e+05
  1.582600e+00    1.563851e+05
  1.599514e+00    1.732884e+05
  1.616428e+00    1.819322e+05
  1.633342e+00    1.798344e+05
  1.650257e+00    1.687787e+05
  1.667171e+00    1.544229e+05
  1.684085e+00    1.404964e+05
  1.701000e+00    1.295708e+05
  1.717914e+00    1.212890e+05
  1.734828e+00    1.163327e+05
  1.751742e+00    1.165298e+05
  1.768657e+00    1.209336e+05
  1.785571e+00    1.258583e+05
  1.802485e+00    1.270463e+05
  1.819399e+00    1.217733e+05
  1.836314e+00    1.127171e+05
  1.853228e+00    1.029552e+05
  1.870142e+00    9.553998e+04
  1.887057e+00    9.119585e+04
  1.903971e+00    8.904953e+04
  1.920885e+00    8.810438e+04
  1.937799e+00    8.754779e+04
  1.954714e+00    8.701168e+04
  1.971628e+00    8.772596e+04
  1.988542e+00    9.056059e+04
  2.005456e+00    9.256712e+04
  2.022371e+00    9.000617e+04
  2.039285e+00    9.217156e+04
  2.056199e+00    9.825591e+04
  2.073113e+00    1.042343e+05
  2.090028e+00    1.079317e+05
  2.106942e+00    1.069246e+05
  2.123856e+00    1.012799e+05
  2.140771e+00    9.368889e+04
  2.157685e+00    8.659577e+04
  2.174599e+00    8.298437e+04
  2.191513e+00    8.472341e+04
  2.208428e+00    9.443141e+04
  2.225342e+00    1.117035e+05
  2.242256e+00    1.309970e+05
  2.259170e+00    1.450597e+05
  2.276085e+00    1.468002e+05
  2.292999e+00    1.349127e+05
  2.309913e+00    1.146718e+05
  2.326827e+00    9.449091e+04
  2.343742e+00    8.030893e+04
  2.360656e+00    7.373959e+04
  2.377570e+00    7.177384e+04
  2.394485e+00    7.185020e+04
  2.411399e+00    7.414192e+04
  2.428313e+00    8.173577e+04
  2.445227e+00    9.920715e+04
  2.462142e+00    1.257166e+05
  2.479056e+00    1.571952e+05
  2.495970e+00    1.898193e+05
  2.512884e+00    2.159464e+05
  2.529799e+00    2.288608e+05
  2.546713e+00    2.253564e+05
  2.563627e+00    2.038380e+05
  2.580542e+00    1.700334e+05
  2.597456e+00    1.338213e+05
  2.614370e+00    1.037996e+05
  2.631284e+00    8.678656e+04
  2.648199e+00    8.311252e+04
  2.665113e+00    8.625950e+04
  2.682027e+00    9.121099e+04
  2.698941e+00    9.757809e+04
  2.715856e+00    1.088574e+05
  2.732770e+00    1.259796e+05
  2.749684e+00    1.457863e+05
  2.766598e+00    1.599756e+05
  2.783513e+00    1.615451e+05
  2.800427e+00    1.481637e+05
  2.817341e+00    1.246831e+05
  2.834256e+00    1.007325e+05
  2.851170e+00    8.527630e+04
  2.868084e+00    8.086888e+04
  2.884998e+00    8.299882e+04
  2.901913e+00    8.596001e+04
  2.918827e+00    8.520088e+04
  2.935741e+00    7.997555e+04
  2.952655e+00    7.283409e+04
  2.969570e+00    6.609452e+04
  2.986484e+00    6.168692e+04
  3.003398e+00    5.976706e+04
  3.020313e+00    5.924312e+04
  3.037227e+00    5.985805e+04
  3.054141e+00    6.115765e+04
  3.071055e+00    6.255940e+04
  3.087970e+00    6.320384e+04
  3.104884e+00    6.273486e+04
  3.121798e+00    6.118657e+04
  3.138712e+00    5.949143e+04
  3.155627e+00    5.816735e+04
  3.172541e+00    5.830535e+04
  3.189455e+00    5.971035e+04
  3.206369e+00    6.142771e+04
  3.223284e+00    6.218104e+04
  3.240198e+00    6.175101e+04
  3.257112e+00    6.015220e+04
  3.274027e+00    5.833787e+04
  3.290941e+00    5.792980e+04
  3.307855e+00    5.900069e+04
  3.324769e+00    6.098834e+04
  3.341684e+00    6.284398e+04
  3.358598e+00    6.347101e+04
  3.375512e+00    6.262097e+04
  3.392426e+00    6.072451e+04
  3.409341e+00    5.874666e+04
  3.426255e+00    5.788305e+04
  3.443169e+00    5.809190e+04
  3.460083e+00    5.916766e+04
  3.476998e+00    6.036595e+04
  3.493912e+00    6.144057e+04
  3.510826e+00    6.424201e+04
  3.527741e+00    7.389043e+04
  3.544655e+00    9.469195e+04
  3.561569e+00    1.237931e+05
  3.578483e+00    1.517193e+05
  3.595398e+00    1.666166e+05
  3.612312e+00    1.607243e+05
  3.629226e+00    1.369191e+05
  3.646140e+00    1.057299e+05
  3.663055e+00    7.861309e+04
  3.679969e+00    6.258297e+04
  3.696883e+00    5.718616e+04
  3.713798e+00    5.862166e+04
  3.730712e+00    6.270197e+04
  3.747626e+00    6.711707e+04
  3.764540e+00    6.968805e+04
  3.781455e+00    7.121491e+04
  3.798369e+00    7.314478e+04
  3.815283e+00    7.695180e+04
  3.832197e+00    8.303541e+04
  3.849112e+00    8.874655e+04
  3.866026e+00    9.091702e+04
  3.882940e+00    8.808027e+04
  3.899854e+00    8.099009e+04
  3.916769e+00    7.306640e+04
  3.933683e+00    6.708259e+04
  3.950597e+00    6.456185e+04
  3.967512e+00    6.538623e+04
  3.984426e+00    6.689543e+04
  4.001340e+00    6.705334e+04
  4.018254e+00    6.442509e+04
  4.035169e+00    5.989501e+04
  4.052083e+00    5.548957e+04
  4.068997e+00    5.267801e+04
  4.085911e+00    5.303099e+04
  4.102826e+00    5.662735e+04
  4.119740e+00    6.362714e+04
  4.136654e+00    7.555293e+04
  4.153569e+00    9.100838e+04
  4.170483e+00    1.073099e+05
  4.187397e+00    1.224847e+05
  4.204311e+00    1.334538e+05
  4.221226e+00    1.373548e+05
  4.238140e+00    1.333841e+05
  4.255054e+00    1.213570e+05
  4.271968e+00    1.034479e+05
  4.288883e+00    8.426553e+04
  4.305797e+00    6.747310e+04
  4.322711e+00    5.633865e+04
  4.339625e+00    5.158323e+04
  4.356540e+00    5.019931e+04
  4.373454e+00    4.971702e+04
  4.390368e+00    4.888147e+04
  4.407283e+00    4.784798e+04
  4.424197e+00    4.757468e+04
  4.441111e+00    5.016905e+04
  4.458025e+00    5.676540e+04
  4.474940e+00    6.585250e+04
  4.491854e+00    7.437551e+04
  4.508768e+00    7.865737e+04
  4.525682e+00    7.697874e+04
  4.542597e+00    7.047137e+04
  4.559511e+00    6.217575e+04
  4.576425e+00    5.663814e+04
  4.593340e+00    5.741301e+04
  4.610254e+00    6.464067e+04
  4.627168e+00    7.516138e+04
  4.644082e+00    8.333533e+04
  4.660997e+00    8.473750e+04
  4.677911e+00    7.883990e+04
  4.694825e+00    6.841965e+04
  4.711739e+00    5.913102e+04
  4.728654e+00    5.536311e+04
  4.745568e+00    5.721907e+04
  4.762482e+00    6.133555e+04
  4.779396e+00    6.356086e+04
  4.796311e+00    6.222799e+04
  4.813225e+00    5.875058e+04
  4.830139e+00    5.439634e+04
  4.847054e+00    5.069057e+04
  4.863968e+00    4.803054e+04
  4.880882e+00    4.601271e+04
  4.897796e+00    4.412434e+04
  4.914711e+00    4.325428e+04
  4.931625e+00    4.355140e+04
  4.948539e+00    4.498115e+04
  4.965453e+00    4.697296e+04
  4.982368e+00    4.909462e+04
  4.999282e+00    5.114780e+04
  5.016196e+00    5.272798e+04
  5.033110e+00    5.352196e+04
  5.050025e+00    5.320294e+04
  5.066939e+00    5.174942e+04
  5.083853e+00    5.055875e+04
  5.100768e+00    4.930318e+04
  5.117682e+00    4.828249e+04
  5.134596e+00    4.709852e+04
  5.151510e+00    4.542945e+04
  5.168425e+00    4.348529e+04
  5.185339e+00    4.148663e+04
  5.202253e+00    4.024226e+04
  5.219167e+00    4.009012e+04
  5.236082e+00    4.134810e+04
  5.252996e+00    4.356191e+04
  5.269910e+00    4.577199e+04
  5.286825e+00    4.704902e+04
  5.303739e+00    4.731724e+04
  5.320653e+00    4.721848e+04
  5.337567e+00    4.794517e+04
  5.354482e+00    4.984520e+04
  5.371396e+00    5.264460e+04
  5.388310e+00    5.490384e+04
  5.405224e+00    5.575213e+04
  5.422139e+00    5.517373e+04
  5.439053e+00    5.393348e+04
  5.455967e+00    5.275165e+04
  5.472881e+00    5.303304e+04
  5.489796e+00    5.441725e+04
  5.506710e+00    5.595955e+04
  5.523624e+00    5.662195e+04
  5.540539e+00    5.584601e+04
  5.557453e+00    5.372638e+04
  5.574367e+00    5.136618e+04
  5.591281e+00    4.943544e+04
  5.608196e+00    4.809652e+04
  5.625110e+00    4.693008e+04
  5.642024e+00    4.547417e+04
  5.658938e+00    4.458981e+04
  5.675853e+00    4.516840e+04
  5.692767e+00    4.661945e+04
  5.709681e+00    4.789582e+04
  5.726596e+00    4.781967e+04
  5.743510e+00    4.654871e+04
  5.760424e+00    4.495805e+04
  5.777338e+00    4.441429e+04
  5.794253e+00    4.534262e+04
  5.811167e+00    4.708430e+04
  5.828081e+00    4.840817e+04
  5.844995e+00    4.871603e+04
  5.861910e+00    4.785340e+04
  5.878824e+00    4.641390e+04
  5.895738e+00    4.503604e+04
  5.912652e+00    4.385784e+04
  5.929567e+00    4.280368e+04
  5.946481e+00    4.172794e+04
  5.963395e+00    4.076021e+04
  5.980310e+00    3.993437e+04
  5.997224e+00    3.979429e+04
  6.014138e+00    4.108443e+04
  6.031052e+00    4.364386e+04
  6.047967e+00    4.678640e+04
  6.064881e+00    4.887845e+04
  6.081795e+00    4.900972e+04
  6.098709e+00    4.792139e+04
  6.115624e+00    4.668501e+04
  6.132538e+00    4.646482e+04
  6.149452e+00    4.701641e+04
  6.166366e+00    4.747236e+04
  6.183281e+00    4.631250e+04
  6.200195e+00    4.476524e+04
  6.217109e+00    4.337289e+04
  6.234024e+00    4.312444e+04
  6.250938e+00    4.394875e+04
  6.267852e+00    4.490050e+04
  6.284766e+00    4.521698e+04
  6.301681e+00    4.466713e+04
  6.318595e+00    4.351370e+04
  6.335509e+00    4.236885e+04
  6.352423e+00    4.173401e+04
  6.369338e+00    4.175423e+04
  6.386252e+00    4.218267e+04
  6.403166e+00    4.270070e+04
  6.420081e+00    4.325957e+04
  6.436995e+00    4.349257e+04
  6.453909e+00    4.335074e+04
  6.470823e+00    4.262796e+04
  6.487738e+00    4.136949e+04
  6.504652e+00    3.999984e+04
  6.521566e+00    3.868306e+04
  6.538480e+00    3.731011e+04
  6.555395e+00    3.643431e+04
  6.572309e+00    3.595696e+04
  6.589223e+00    3.590687e+04
  6.606137e+00    3.624958e+04
  6.623052e+00    3.684264e+04
  6.639966e+00    3.749037e+04
  6.656880e+00    3.815352e+04
  6.673795e+00    3.918570e+04
  6.690709e+00    4.026533e+04
  6.707623e+00    4.152838e+04
  6.724537e+00    4.270231e+04
  6.741452e+00    4.354868e+04
  6.758366e+00    4.400170e+04
  6.775280e+00    4.368509e+04
  6.792194e+00    4.238502e+04
  6.809109e+00    4.070278e+04
  6.826023e+00    3.896573e+04
  6.842937e+00    3.753702e+04
  6.859852e+00    3.659856e+04
  6.876766e+00    3.620778e+04
  6.893680e+00    3.624128e+04
  6.910594e+00    3.668780e+04
  6.927509e+00    3.722204e+04
  6.944423e+00    3.752340e+04
  6.961337e+00    3.748375e+04
  6.978251e+00    3.701602e+04
  6.995166e+00    3.619488e+04
  7.012080e+00    3.509218e+04
  7.028994e+00    3.387298e+04
  7.045908e+00    3.284970e+04
  7.062823e+00    3.233649e+04
  7.079737e+00    3.233483e+04
  7.096651e+00    3.301400e+04
  7.113566e+00    3.400652e+04
  7.130480e+00    3.523296e+04
  7.147394e+00    3.645406e+04
  7.164308e+00    3.751231e+04
  7.181223e+00    3.804620e+04
  7.198137e+00    3.771518e+04
  7.215051e+00    3.658718e+04
  7.231965e+00    3.522007e+04
  7.248880e+00    3.444502e+04
  7.265794e+00    3.462260e+04
  7.282708e+00    3.564370e+04
  7.299622e+00    3.694014e+04
  7.316537e+00    3.782558e+04
  7.333451e+00    3.822664e+04
  7.350365e+00    3.820239e+04
  7.367280e+00    3.813964e+04
  7.384194e+00    3.815411e+04
  7.401108e+00    3.781904e+04
  7.418022e+00    3.721692e+04
  7.434937e+00    3.658279e+04
  7.451851e+00    3.572104e+04
  7.468765e+00    3.475895e+04
  7.485679e+00    3.431366e+04
  7.502594e+00    3.454708e+04
  7.519508e+00    3.573373e+04
  7.536422e+00    3.746093e+04
  7.553337e+00    3.893633e+04
  7.570251e+00    3.934297e+04
  7.587165e+00    3.854753e+04
  7.604079e+00    3.656793e+04
  7.620994e+00    3.434473e+04
  7.637908e+00    3.247017e+04
  7.654822e+00    3.145009e+04
  7.671736e+00    3.121304e+04
  7.688651e+00    3.137093e+04
  7.705565e+00    3.149453e+04
  7.722479e+00    3.169052e+04
  7.739393e+00    3.162811e+04
  7.756308e+00    3.115476e+04
  7.773222e+00    3.062421e+04
  7.790136e+00    3.024517e+04
  7.807051e+00    3.015332e+04
  7.823965e+00    3.033040e+04
  7.840879e+00    3.076516e+04
  7.857793e+00    3.123572e+04
  7.874708e+00    3.192903e+04
  7.891622e+00    3.252970e+04
  7.908536e+00    3.293689e+04
  7.925450e+00    3.305385e+04
  7.942365e+00    3.271171e+04
  7.959279e+00    3.230045e+04
  7.976193e+00    3.191522e+04
  7.993108e+00    3.191049e+04
  8.010022e+00    3.218949e+04
  8.026936e+00    3.293207e+04
  8.043850e+00    3.330767e+04
  8.060765e+00    3.332866e+04
  8.077679e+00    3.298605e+04
  8.094593e+00    3.200655e+04
  8.111507e+00    3.083283e+04
  8.128422e+00    2.996211e+04
  8.145336e+00    2.955118e+04
  8.162250e+00    2.957389e+04
  8.179164e+00    2.981337e+04
  8.196079e+00    2.990151e+04
  8.212993e+00    2.981713e+04
  8.229907e+00    2.958394e+04
  8.246822e+00    2.999152e+04
  8.263736e+00    3.105972e+04
  8.280650e+00    3.217065e+04
  8.297564e+00    3.310967e+04
  8.314479e+00    3.315673e+04
  8.331393e+00    3.242145e+04
  8.348307e+00    3.175350e+04
  8.365221e+00    3.129174e+04
  8.382136e+00    3.119021e+04
  8.399050e+00    3.128855e+04
  8.415964e+00    3.118290e+04
  8.432878e+00    3.110862e+04
  8.449793e+00    3.102416e+04
  8.466707e+00    3.102404e+04
  8.483621e+00    3.093046e+04
  8.500536e+00    3.060567e+04
  8.517450e+00    2.988656e+04
  8.534364e+00    2.898069e+04
  8.551278e+00    2.821538e+04
  8.568193e+00    2.789901e+04
  8.585107e+00    2.773560e+04
  8.602021e+00    2.805920e+04
  8.618935e+00    2.827374e+04
  8.635850e+00    2.865993e+04
  8.652764e+00    2.911814e+04
  8.669678e+00    2.952552e+04
  8.686593e+00    2.986424e+04
  8.703507e+00    2.976685e+04
  8.720421e+00    2.910998e+04
  8.737335e+00    2.836145e+04
  8.754250e+00    2.763943e+04
  8.771164e+00    2.697674e+04
  8.788078e+00    2.677952e+04
  8.804992e+00    2.654277e+04
  8.821907e+00    2.659107e+04
  8.838821e+00    2.665361e+04
  8.855735e+00    2.669744e+04
  8.872649e+00    2.691423e+04
  8.889564e+00    2.722611e+04
  8.906478e+00    2.757547e+04
  8.923392e+00    2.801457e+04
  8.940307e+00    2.850089e+04
  8.957221e+00    2.895804e+04
  8.974135e+00    2.936297e+04
  8.991049e+00    2.963745e+04
  9.007964e+00    2.958006e+04
  9.024878e+00    2.907044e+04
  9.041792e+00    2.838135e+04
  9.058706e+00    2.756138e+04
  9.075621e+00    2.683681e+04
  9.092535e+00    2.659734e+04
  9.109449e+00    2.655908e+04
  9.126364e+00    2.673319e+04
  9.143278e+00    2.696474e+04
  9.160192e+00    2.719566e+04
  9.177106e+00    2.702691e+04
  9.194021e+00    2.668566e+04
  9.210935e+00    2.653141e+04
  9.227849e+00    2.699893e+04
  9.244763e+00    2.773318e+04
  9.261678e+00    2.872156e+04
  9.278592e+00    2.981339e+04
  9.295506e+00    3.038947e+04
  9.312420e+00    3.017069e+04
  9.329335e+00    2.957176e+04
  9.346249e+00    2.882758e+04
  9.363163e+00    2.804888e+04
  9.380078e+00    2.741971e+04
  9.396992e+00    2.690333e+04
  9.413906e+00    2.660844e+04
  9.430820e+00    2.633034e+04
  9.447735e+00    2.627342e+04
  9.464649e+00    2.629738e+04
  9.481563e+00    2.622196e+04
  9.498477e+00    2.632695e+04
  9.515392e+00    2.644675e+04
  9.532306e+00    2.672773e+04
  9.549220e+00    2.694301e+04
  9.566134e+00    2.705261e+04
  9.583049e+00    2.709032e+04
  9.599963e+00    2.715847e+04
  9.616877e+00    2.704377e+04
  9.633792e+00    2.693823e+04
  9.650706e+00    2.685751e+04
  9.667620e+00    2.675027e+04
  9.684534e+00    2.658865e+04
  9.701449e+00    2.627004e+04
  9.718363e+00    2.571197e+04
  9.735277e+00    2.507198e+04
  9.752191e+00    2.449899e+04
  9.769106e+00    2.424546e+04
  9.786020e+00    2.408055e+04
  9.802934e+00    2.440127e+04
  9.819849e+00    2.474880e+04
  9.836763e+00    2.504562e+04
  9.853677e+00    2.525067e+04
  9.870591e+00    2.522407e+04
  9.887506e+00    2.508724e+04
  9.904420e+00    2.503818e+04
  9.921334e+00    2.519453e+04
  9.938248e+00    2.516713e+04
  9.955163e+00    2.516956e+04
  9.972077e+00    2.485542e+04
  9.988991e+00    2.441832e+04
  1.000591e+01    2.394173e+04
  1.002282e+01    2.367193e+04
  1.003973e+01    2.398310e+04
  1.005665e+01    2.419004e+04
  1.007356e+01    2.462091e+04
  1.009048e+01    2.477403e+04
  1.010739e+01    2.470864e+04
  1.012431e+01    2.464525e+04
  1.014122e+01    2.443679e+04
  1.015813e+01    2.442506e+04
  1.017505e+01    2.470211e+04
  1.019196e+01    2.510694e+04
  1.020888e+01    2.542565e+04
  1.022579e+01    2.550770e+04
  1.024271e+01    2.545232e+04
  1.025962e+01    2.496514e+04
  1.027653e+01    2.419207e+04
  1.029345e+01    2.361466e+04
  1.031036e+01    2.337828e+04
  1.032728e+01    2.340366e+04
  1.034419e+01    2.372323e+04
  1.036111e+01    2.414376e+04
  1.037802e+01    2.441165e+04
  1.039493e+01    2.460028e+04
  1.041185e+01    2.452521e+04
  1.042876e+01    2.417043e+04
  1.044568e+01    2.365649e+04
  1.046259e+01    2.323378e+04
  1.047951e+01    2.293213e+04
  1.049642e+01    2.274656e+04
  1.051333e+01    2.266068e+04
  1.053025e+01    2.257323e+04
  1.054716e+01    2.242361e+04
  1.056408e+01    2.235558e+04
  1.058099e+01    2.225992e+04
  1.059790e+01    2.229507e+04
  1.061482e+01    2.240646e+04
  1.063173e+01    2.256186e+04
  1.064865e+01    2.296569e+04
  1.066556e+01    2.305479e+04
  1.068248e+01    2.306997e+04
  1.069939e+01    2.296027e+04
  1.071630e+01    2.277375e+04
  1.073322e+01    2.240478e+04
  1.075013e+01    2.204979e+04
  1.076705e+01    2.181391e+04
  1.078396e+01    2.175060e+04
  1.080088e+01    2.179227e+04
  1.081779e+01    2.196208e+04
  1.083470e+01    2.223040e+04
  1.085162e+01    2.244575e+04
  1.086853e+01    2.242867e+04
  1.088545e+01    2.231630e+04
  1.090236e+01    2.222014e+04
  1.091928e+01    2.209500e+04
  1.093619e+01    2.188712e+04
  1.095310e+01    2.169604e+04
  1.097002e+01    2.155715e+04
  1.098693e+01    2.148017e+04
  1.100385e+01    2.156806e+04
  1.102076e+01    2.168467e+04
  1.103768e+01    2.177876e+04
  1.105459e+01    2.188627e+04
  1.107150e+01    2.181985e+04
  1.108842e+01    2.174963e+04
  1.110533e+01    2.164353e+04
  1.112225e+01    2.151258e+04
  1.113916e+01    2.138170e+04
  1.115608e+01    2.114020e+04
  1.117299e+01    2.107344e+04
  1.118990e+01    2.083001e+04
  1.120682e+01    2.078893e+04
  1.122373e+01    2.095508e+04
  1.124065e+01    2.100923e+04
  1.125756e+01    2.103293e+04
  1.127448e+01    2.099828e+04
  1.129139e+01    2.093651e+04
  1.130830e+01    2.079812e+04
  1.132522e+01    2.072193e+04
  1.134213e+01    2.068380e+04
  1.135905e+01    2.069109e+04
  1.137596e+01    2.061242e+04
  1.139288e+01    2.057110e+04
  1.140979e+01    2.051535e+04
  1.142670e+01    2.057496e+04
  1.144362e+01    2.067497e+04
  1.146053e+01    2.073516e+04
  1.147745e+01    2.071985e+04
  1.149436e+01    2.059637e+04
  1.151128e+01    2.064111e+04
  1.152819e+01    2.048988e+04
  1.154510e+01    2.044711e+04
  1.156202e+01    2.046198e+04
  1.157893e+01    2.061128e+04
  1.159585e+01    2.069162e+04
  1.161276e+01    2.087377e+04
  1.162968e+01    2.089685e+04
  1.164659e+01    2.073919e+04
  1.166350e+01    2.054792e+04
  1.168042e+01    2.040414e+04
  1.169733e+01    2.024738e+04
  1.171425e+01    2.027856e+04
  1.173116e+01    2.035087e+04
  1.174808e+01    2.040948e+04
  1.176499e+01    2.060834e+04
  1.178190e+01    2.096287e+04
  1.179882e+01    2.113028e+04
  1.181573e+01    2.121869e+04
  1.183265e+01    2.122088e+04
  1.184956e+01    2.115434e+04
  1.186648e+01    2.095027e+04
  1.188339e+01    2.093776e+04
  1.190030e+01    2.090113e+04
  1.191722e+01    2.088869e+04
  1.193413e+01    2.098165e+04
  1.195105e+01    2.094708e+04
  1.196796e+01    2.065227e+04
  1.198487e+01    2.036813e+04
  1.200179e+01    1.999170e+04
  1.201870e+01    1.971699e+04
  1.203562e+01    1.952762e+04
  1.205253e+01    1.938976e+04
  1.206945e+01    1.935629e+04
  1.208636e+01    1.935899e+04
  1.210327e+01    1.964875e+04
  1.212019e+01    1.973549e+04
  1.213710e+01    1.969498e+04
  1.215402e+01    1.970070e+04
  1.217093e+01    1.968300e+04
  1.218785e+01    1.979930e+04
  1.220476e+01    1.968415e+04
  1.222167e+01    1.965870e+04
  1.223859e+01    1.956455e+04
  1.225550e+01    1.952762e+04
  1.227242e+01    1.961341e+04
  1.228933e+01    1.966185e+04
  1.230625e+01    1.982947e+04
  1.232316e+01    1.980995e+04
  1.234007e+01    1.982154e+04
  1.235699e+01    1.967187e+04
  1.237390e+01    1.959932e+04
  1.239082e+01    1.959038e+04
  1.240773e+01    1.961160e+04
  1.242465e+01    1.957564e+04
  1.244156e+01    1.955216e+04
  1.245847e+01    1.957447e+04
  1.247539e+01    1.952685e+04
  1.249230e+01    1.950282e+04
  1.250922e+01    1.944645e+04
  1.252613e+01    1.953869e+04
  1.254305e+01    1.949512e+04
  1.255996e+01    1.926883e+04
  1.257687e+01    1.900625e+04
  1.259379e+01    1.887790e+04
  1.261070e+01    1.873075e+04
  1.262762e+01    1.873117e+04
  1.264453e+01    1.870702e+04
  1.266145e+01    1.874439e+04
  1.267836e+01    1.856983e+04
  1.269527e+01    1.848414e+04
  1.271219e+01    1.855405e+04
  1.272910e+01    1.862375e+04
  1.274602e+01    1.877911e+04
  1.276293e+01    1.889065e+04
  1.277985e+01    1.892500e+04
  1.279676e+01    1.889107e+04
  1.281367e+01    1.888887e+04
  1.283059e+01    1.871146e+04
  1.284750e+01    1.869649e+04
  1.286442e+01    1.859349e+04
  1.288133e+01    1.858325e+04
  1.289825e+01    1.846327e+04
  1.291516e+01    1.828955e+04
  1.293207e+01    1.818401e+04
  1.294899e+01    1.815655e+04
  1.296590e+01    1.802413e+04
  1.298282e+01    1.800960e+04
  1.299973e+01    1.795535e+04
  1.301665e+01    1.794298e+04
  1.303356e+01    1.802888e+04
  1.305047e+01    1.800951e+04
  1.306739e+01    1.792680e+04
  1.308430e+01    1.782973e+04
  1.310122e+01    1.788961e+04
  1.311813e+01    1.780685e+04
  1.313505e+01    1.771557e+04
  1.315196e+01    1.755023e+04
  1.316887e+01    1.750377e+04
  1.318579e+01    1.754612e+04
  1.320270e+01    1.760977e+04
  1.321962e+01    1.763884e+04
  1.323653e+01    1.781179e+04
  1.325345e+01    1.782572e+04
  1.327036e+01    1.786292e+04
  1.328727e+01    1.773740e+04
  1.330419e+01    1.781819e+04
  1.332110e+01    1.785430e+04
  1.333802e+01    1.769493e+04
  1.335493e+01    1.777260e+04
  1.337184e+01    1.763618e+04
  1.338876e+01    1.746081e+04
  1.340567e+01    1.742636e+04
  1.342259e+01    1.741066e+04
  1.343950e+01    1.725876e+04
  1.345642e+01    1.720563e+04
  1.347333e+01    1.711360e+04
  1.349024e+01    1.709835e+04
  1.350716e+01    1.713705e+04
  1.352407e+01    1.708022e+04
  1.354099e+01    1.717963e+04
  1.355790e+01    1.717638e+04
  1.357482e+01    1.707713e+04
  1.359173e+01    1.699476e+04
  1.360864e+01    1.698088e+04
  1.362556e+01    1.694613e+04
  1.364247e+01    1.694086e+04
  1.365939e+01    1.700014e+04
  1.367630e+01    1.705896e+04
  1.369322e+01    1.714306e+04
  1.371013e+01    1.707947e+04
  1.372704e+01    1.700880e+04
  1.374396e+01    1.702826e+04
  1.376087e+01    1.697757e+04
  1.377779e+01    1.696908e+04
  1.379470e+01    1.687278e+04
  1.381162e+01    1.685229e+04
  1.382853e+01    1.683588e+04
  1.384544e+01    1.683675e+04
  1.386236e+01    1.672071e+04
  1.387927e+01    1.664761e+04
  1.389619e+01    1.665361e+04
  1.391310e+01    1.657620e+04
  1.393002e+01    1.640610e+04
  1.394693e+01    1.644180e+04
  1.396384e+01    1.645906e+04
  1.398076e+01    1.648731e+04
  1.399767e+01    1.652132e+04
  1.401459e+01    1.648546e+04
  1.403150e+01    1.645984e+04
  1.404842e+01    1.646254e+04
  1.406533e+01    1.632488e+04
  1.408224e+01    1.629564e+04
  1.409916e+01    1.633335e+04
  1.411607e+01    1.633907e+04
  1.413299e+01    1.627237e+04
  1.414990e+01    1.618547e+04
  1.416682e+01    1.614950e+04
  1.418373e+01    1.617858e+04
  1.420064e+01    1.614625e+04
  1.421756e+01    1.605570e+04
  1.423447e+01    1.610638e+04
  1.425139e+01    1.613365e+04
  1.426830e+01    1.607788e+04
  1.428522e+01    1.604755e+04
  1.430213e+01    1.616887e+04
  1.431904e+01    1.614617e+04
  1.433596e+01    1.617455e+04
  1.435287e+01    1.617555e+04
  1.436979e+01    1.609391e+04
  1.438670e+01    1.603517e+04
  1.440362e+01    1.597760e+04
  1.442053e+01    1.585392e+04
  1.443744e+01    1.573082e+04
  1.445436e+01    1.557996e+04
  1.447127e+01    1.551274e+04
  1.448819e+01    1.553177e+04
  1.450510e+01    1.548797e+04
  1.452202e+01    1.546968e+04
  1.453893e+01    1.550777e+04
  1.455584e+01    1.550361e+04
  1.457276e+01    1.551366e+04
  1.458967e+01    1.545534e+04
  1.460659e+01    1.553798e+04
  1.462350e+01    1.554654e+04
  1.464042e+01    1.555846e+04
  1.465733e+01    1.554269e+04
  1.467424e+01    1.549115e+04
  1.469116e+01    1.562013e+04
  1.470807e+01    1.557341e+04
  1.472499e+01    1.548233e+04
  1.474190e+01    1.538682e+04
  1.475881e+01    1.536816e+04
  1.477573e+01    1.535253e+04
  1.479264e+01    1.537829e+04
  1.480956e+01    1.536276e+04
  1.482647e+01    1.541145e+04
  1.484339e+01    1.532740e+04
  1.486030e+01    1.535219e+04
  1.487721e+01    1.534748e+04
  1.489413e+01    1.530717e+04
  1.491104e+01    1.527182e+04
  1.492796e+01    1.529554e+04
  1.494487e+01    1.526942e+04
  1.496179e+01    1.519186e+04
  1.497870e+01    1.521809e+04
  1.499561e+01    1.517168e+04
  1.501253e+01    1.516896e+04
  1.502944e+01    1.522457e+04
  1.504636e+01    1.515443e+04
  1.506327e+01    1.519371e+04
  1.508019e+01    1.516295e+04
  1.509710e+01    1.507686e+04
  1.511401e+01    1.501398e+04
  1.513093e+01    1.489265e+04
  1.514784e+01    1.490304e+04
  1.516476e+01    1.484376e+04
  1.518167e+01    1.485012e+04
  1.519859e+01    1.481515e+04
  1.521550e+01    1.483200e+04
  1.523241e+01    1.484125e+04
  1.524933e+01    1.471702e+04
  1.526624e+01    1.474275e+04
  1.528316e+01    1.483059e+04
  1.530007e+01    1.464635e+04
  1.531699e+01    1.465135e+04
  1.533390e+01    1.469026e+04
  1.535081e+01    1.458798e+04
  1.536773e+01    1.461124e+04
  1.538464e+01    1.468636e+04
  1.540156e+01    1.468848e+04
  1.541847e+01    1.459493e+04
  1.543539e+01    1.461098e+04
  1.545230e+01    1.469170e+04
  1.546921e+01    1.469833e+04
  1.548613e+01    1.459882e+04
  1.550304e+01    1.455562e+04
  1.551996e+01    1.443980e+04
  1.553687e+01    1.439402e+04
  1.555379e+01    1.425643e+04
  1.557070e+01    1.423287e+04
  1.558761e+01    1.422730e+04
  1.560453e+01    1.424076e+04
  1.562144e+01    1.426405e+04
  1.563836e+01    1.425698e+04
  1.565527e+01    1.432832e+04
  1.567219e+01    1.427654e+04
  1.568910e+01    1.427572e+04
  1.570601e+01    1.432127e+04
  1.572293e+01    1.435524e+04
  1.573984e+01    1.435779e+04
  1.575676e+01    1.435898e+04
  1.577367e+01    1.428003e+04
  1.579059e+01    1.424710e+04
  1.580750e+01    1.429283e+04
  1.582441e+01    1.421917e+04
  1.584133e+01    1.418269e+04
  1.585824e+01    1.413498e+04
  1.587516e+01    1.412014e+04
  1.589207e+01    1.418445e+04
  1.590899e+01    1.414532e+04
  1.592590e+01    1.411177e+04
  1.594281e+01    1.406759e+04
  1.595973e+01    1.399122e+04
  1.597664e+01    1.399791e+04
  1.599356e+01    1.393531e+04
  1.601047e+01    1.391097e+04
  1.602739e+01    1.391608e+04
  1.604430e+01    1.384069e+04
  1.606121e+01    1.382374e+04
  1.607813e+01    1.381807e+04
  1.609504e+01    1.385844e+04
  1.611196e+01    1.388322e+04
  1.612887e+01    1.387271e+04
  1.614579e+01    1.388847e+04
  1.616270e+01    1.388531e+04
  1.617961e+01    1.383823e+04
  1.619653e+01    1.373903e+04
  1.621344e+01    1.368251e+04
  1.623036e+01    1.355564e+04
  1.624727e+01    1.358615e+04
  1.626418e+01    1.351730e+04
  1.628110e+01    1.348886e+04
  1.629801e+01    1.346524e+04
  1.631493e+01    1.349401e+04
  1.633184e+01    1.345920e+04
  1.634876e+01    1.347307e+04
  1.636567e+01    1.349257e+04
  1.638258e+01    1.357023e+04
  1.639950e+01    1.353240e+04
  1.641641e+01    1.350550e+04
  1.643333e+01    1.349736e+04
  1.645024e+01    1.345868e+04
  1.646716e+01    1.333547e+04
  1.648407e+01    1.326138e+04
  1.650098e+01    1.330680e+04
  1.651790e+01    1.324359e+04
  1.653481e+01    1.327627e+04
  1.655173e+01    1.327008e+04
  1.656864e+01    1.322987e+04
  1.658556e+01    1.326083e+04
  1.660247e+01    1.318883e+04
  1.661938e+01    1.313186e+04
  1.663630e+01    1.306384e+04
  1.665321e+01    1.311216e+04
  1.667013e+01    1.304399e+04
  1.668704e+01    1.306697e+04
  1.670396e+01    1.306753e+04
  1.672087e+01    1.315001e+04
  1.673778e+01    1.312763e+04
  1.675470e+01    1.310762e+04
  1.677161e+01    1.306877e+04
  1.678853e+01    1.302589e+04
  1.680544e+01    1.299708e+04
  1.682236e+01    1.296878e+04
  1.683927e+01    1.292866e+04
  1.685618e+01    1.295814e+04
  1.687310e+01    1.295271e+04
  1.689001e+01    1.298123e+04
  1.690693e+01    1.293704e+04
  1.692384e+01    1.288372e+04
  1.694076e+01    1.293922e+04
  1.695767e+01    1.278409e+04
  1.697458e+01    1.282711e+04
  1.699150e+01    1.280207e+04
  1.700841e+01    1.274123e+04
  1.702533e+01    1.266273e+04
  1.704224e+01    1.275127e+04
  1.705916e+01    1.267435e+04
  1.707607e+01    1.264365e+04
  1.709298e+01    1.261841e+04
  1.710990e+01    1.255579e+04
  1.712681e+01    1.255990e+04
  1.714373e+01    1.248418e+04
  1.716064e+01    1.252844e+04
  1.717756e+01    1.258760e+04
  1.719447e+01    1.248829e+04
  1.721138e+01    1.250067e+04
  1.722830e+01    1.253630e+04
  1.724521e+01    1.248824e+04
  1.726213e+01    1.248503e+04
  1.727904e+01    1.245992e+04
  1.729596e+01    1.246538e+04
  1.731287e+01    1.240764e+04
  1.732978e+01    1.243817e+04
  1.734670e+01    1.235159e+04
  1.736361e+01    1.235298e+04
  1.738053e+01    1.233116e+04
  1.739744e+01    1.232388e+04
  1.741436e+01    1.235658e+04
  1.743127e+01    1.232643e+04
  1.744818e+01    1.231569e+04
  1.746510e+01    1.231568e+04
  1.748201e+01    1.226582e+04
  1.749893e+01    1.222464e+04
  1.751584e+01    1.224446e+04
  1.753276e+01    1.214836e+04
  1.754967e+01    1.218783e+04
  1.756658e+01    1.211305e+04
  1.758350e+01    1.216026e+04
  1.760041e+01    1.211696e+04
  1.761733e+01    1.206766e+04
  1.763424e+01    1.210548e+04
  1.765115e+01    1.210653e+04
  1.766807e+01    1.207145e+04
  1.768498e+01    1.203390e+04
  1.770190e+01    1.199709e+04
  1.771881e+01    1.194460e+04
  1.773573e+01    1.197678e+04
  1.775264e+01    1.205982e+04
  1.776955e+01    1.189320e+04
  1.778647e+01    1.188235e+04
  1.780338e+01    1.180316e+04
  1.782030e+01    1.183366e+04
  1.783721e+01    1.183325e+04
  1.785413e+01    1.186604e+04
  1.787104e+01    1.181237e+04
  1.788795e+01    1.174779e+04
  1.790487e+01    1.175901e+04
  1.792178e+01    1.182249e+04
  1.793870e+01    1.183068e+04
  1.795561e+01    1.177939e+04
  1.797253e+01    1.181547e+04
  1.798944e+01    1.180547e+04
  1.800635e+01    1.176047e+04
  1.802327e+01    1.174231e+04
  1.804018e+01    1.176340e+04
  1.805710e+01    1.169140e+04
  1.807401e+01    1.166165e+04
  1.809093e+01    1.157786e+04
  1.810784e+01    1.161102e+04
  1.812475e+01    1.150428e+04
  1.814167e+01    1.159761e+04
  1.815858e+01    1.157683e+04
  1.817550e+01    1.155134e+04
  1.819241e+01    1.156505e+04
  1.820933e+01    1.157309e+04
  1.822624e+01    1.159380e+04
  1.824315e+01    1.155483e+04
  1.826007e+01    1.150475e+04
  1.827698e+01    1.153976e+04
  1.829390e+01    1.150939e+04
  1.831081e+01    1.150884e+04
  1.832773e+01    1.145057e+04
  1.834464e+01    1.139823e+04
  1.836155e+01    1.145218e+04
  1.837847e+01    1.136468e+04
  1.839538e+01    1.132112e+04
  1.841230e+01    1.132168e+04
  1.842921e+01    1.131706e+04
  1.844613e+01    1.137001e+04
  1.846304e+01    1.127767e+04
  1.847995e+01    1.134746e+04
  1.849687e+01    1.123035e+04
  1.851378e+01    1.129929e+04
  1.853070e+01    1.128305e+04
  1.854761e+01    1.124901e+04
  1.856453e+01    1.128099e+04
  1.858144e+01    1.118625e+04
  1.859835e+01    1.114170e+04
  1.861527e+01    1.113720e+04
  1.863218e+01    1.113038e+04
  1.864910e+01    1.111870e+04
  1.866601e+01    1.108173e+04
  1.868293e+01    1.110109e+04
  1.869984e+01    1.107417e+04
  1.871675e+01    1.111742e+04
  1.873367e+01    1.109037e+04
  1.875058e+01    1.105983e+04
  1.876750e+01    1.104369e+04
  1.878441e+01    1.106466e+04
  1.880133e+01    1.103629e+04
  1.881824e+01    1.106425e+04
  1.883515e+01    1.093895e+04
  1.885207e+01    1.093876e+04
  1.886898e+01    1.088438e+04
  1.888590e+01    1.089771e+04
  1.890281e+01    1.094467e+04
  1.891973e+01    1.094610e+04
  1.893664e+01    1.097669e+04
  1.895355e+01    1.102223e+04
  1.897047e+01    1.092627e+04
  1.898738e+01    1.094490e+04
  1.900430e+01    1.095655e+04
  1.902121e+01    1.083870e+04
  1.903812e+01    1.086705e+04
  1.905504e+01    1.083905e+04
  1.907195e+01    1.077671e+04
  1.908887e+01    1.084316e+04
  1.910578e+01    1.082623e+04
  1.912270e+01    1.077401e+04
  1.913961e+01    1.074574e+04
  1.915652e+01    1.074650e+04
  1.917344e+01    1.079242e+04
  1.919035e+01    1.073616e+04
  1.920727e+01    1.073802e+04
  1.922418e+01    1.065634e+04
  1.924110e+01    1.072341e+04
  1.925801e+01    1.064183e+04
  1.927492e+01    1.064890e+04
  1.929184e+01    1.063583e+04
  1.930875e+01    1.063191e+04
  1.932567e+01    1.064427e+04
  1.934258e+01    1.058573e+04
  1.935950e+01    1.061239e+04
  1.937641e+01    1.059041e+04
  1.939332e+01    1.057318e+04
  1.941024e+01    1.050521e+04
  1.942715e+01    1.047843e+04
  1.944407e+01    1.046138e+04
  1.946098e+01    1.043629e+04
  1.947790e+01    1.048379e+04
  1.949481e+01    1.046564e+04
  1.951172e+01    1.038752e+04
  1.952864e+01    1.041298e+04
  1.954555e+01    1.039796e+04
  1.956247e+01    1.039530e+04
  1.957938e+01    1.037294e+04
  1.959630e+01    1.041725e+04
  1.961321e+01    1.042987e+04
  1.963012e+01    1.041865e+04
  1.964704e+01    1.036301e+04
  1.966395e+01    1.040794e+04
  1.968087e+01    1.033613e+04
  1.969778e+01    1.028126e+04
  1.971470e+01    1.023044e+04
  1.973161e+01    1.025294e+04
  1.974852e+01    1.026125e+04
  1.976544e+01    1.024721e+04
  1.978235e+01    1.017364e+04
  1.979927e+01    1.020982e+04
  1.981618e+01    1.018907e+04
  1.983310e+01    1.017439e+04
  1.985001e+01    1.009703e+04
  1.986692e+01    1.014350e+04
  1.988384e+01    1.010419e+04
  1.990075e+01    1.012825e+04
  1.991767e+01    1.015556e+04
  1.993458e+01    1.020018e+04
  1.995150e+01    1.011969e+04
  1.996841e+01    1.016847e+04
  1.998532e+01    1.016054e+04
  2.000224e+01    1.014016e+04
  2.001915e+01    1.005449e+04
  2.003607e+01    1.008387e+04
  2.005298e+01    1.006139e+04
  2.006990e+01    9.973522e+03
  2.008681e+01    9.956825e+03
  2.010372e+01    9.903166e+03
  2.012064e+01    9.868679e+03
  2.013755e+01    9.956103e+03
  2.015447e+01    9.925083e+03
  2.017138e+01    9.913181e+03
  2.018830e+01    9.870708e+03
  2.020521e+01    9.864516e+03
  2.022212e+01    9.844811e+03
  2.023904e+01    9.767819e+03
  2.025595e+01    9.856559e+03
  2.027287e+01    9.754373e+03
  2.028978e+01    9.706728e+03
  2.030670e+01    9.702199e+03
  2.032361e+01    9.663368e+03
  2.034052e+01    9.587839e+03
  2.035744e+01    9.551687e+03
  2.037435e+01    9.403683e+03
  2.039127e+01    9.356131e+03
  2.040818e+01    9.318846e+03
  2.042509e+01    9.291700e+03
  2.044201e+01    9.269881e+03
  2.045892e+01    9.170558e+03
  2.047584e+01    9.113081e+03
  2.049275e+01    9.068957e+03
  2.050967e+01    9.159228e+03
  2.052658e+01    9.174187e+03
  2.054349e+01    9.153266e+03
  2.056041e+01    9.116098e+03
  2.057732e+01    9.163888e+03
  2.059424e+01    9.133670e+03
  2.061115e+01    9.110141e+03
  2.062807e+01    9.128713e+03
  2.064498e+01    9.085938e+03
  2.066189e+01    9.062235e+03
  2.067881e+01    9.078046e+03
  2.069572e+01    9.018198e+03
  2.071264e+01    9.090527e+03
  2.072955e+01    9.049125e+03
  2.074647e+01    9.056380e+03
  2.076338e+01    8.983517e+03
  2.078029e+01    9.012225e+03
  2.079721e+01    8.969633e+03
  2.081412e+01    8.900614e+03
  2.083104e+01    8.889249e+03
  2.084795e+01    8.858482e+03
  2.086487e+01    8.896455e+03
  2.088178e+01    8.853557e+03
  2.089869e+01    8.825506e+03
  2.091561e+01    8.686445e+03
  2.093252e+01    8.778502e+03
  2.094944e+01    8.807596e+03
  2.096635e+01    8.805901e+03
  2.098327e+01    8.682115e+03
  2.100018e+01    8.660482e+03
  2.101709e+01    8.687448e+03
  2.103401e+01    8.709928e+03
  2.105092e+01    8.644893e+03
  2.106784e+01    8.658588e+03
  2.108475e+01    8.631723e+03
  2.110167e+01    8.647439e+03
  2.111858e+01    8.561695e+03
  2.113549e+01    8.601230e+03
  2.115241e+01    8.568082e+03
  2.116932e+01    8.544506e+03
  2.118624e+01    8.602514e+03
  2.120315e+01    8.610226e+03
  2.122007e+01    8.511764e+03
  2.123698e+01    8.545629e+03
  2.125389e+01    8.504787e+03
  2.127081e+01    8.458745e+03
  2.128772e+01    8.381636e+03
  2.130464e+01    8.407561e+03
  2.132155e+01    8.342655e+03
  2.133847e+01    8.422709e+03
  2.135538e+01    8.370230e+03
  2.137229e+01    8.368382e+03
  2.138921e+01    8.291005e+03
  2.140612e+01    8.309330e+03
  2.142304e+01    8.377673e+03
  2.143995e+01    8.292360e+03
  2.145687e+01    8.312884e+03
  2.147378e+01    8.314341e+03
  2.149069e+01    8.265105e+03
  2.150761e+01    8.199202e+03
  2.152452e+01    8.189869e+03
  2.154144e+01    8.256253e+03
  2.155835e+01    8.207757e+03
  2.157527e+01    8.185256e+03
  2.159218e+01    8.175713e+03
  2.160909e+01    8.199777e+03
  2.162601e+01    8.117370e+03
  2.164292e+01    8.130190e+03
  2.165984e+01    8.151750e+03
  2.167675e+01    8.090387e+03
  2.169367e+01    8.017240e+03
  2.171058e+01    8.069246e+03
  2.172749e+01    8.039996e+03
  2.174441e+01    8.048993e+03
  2.176132e+01    8.086431e+03
  2.177824e+01    7.977426e+03
  2.179515e+01    7.930985e+03
  2.181207e+01    7.944341e+03
  2.182898e+01    8.017417e+03
  2.184589e+01    7.938917e+03
  2.186281e+01    7.970824e+03
  2.187972e+01    7.927608e+03
  2.189664e+01    7.856017e+03
  2.191355e+01    7.899392e+03
  2.193046e+01    7.958857e+03
  2.194738e+01    7.944925e+03
  2.196429e+01    7.835889e+03
  2.198121e+01    7.781159e+03
  2.199812e+01    7.744550e+03
  2.201504e+01    7.743827e+03
  2.203195e+01    7.834798e+03
  2.204886e+01    7.784365e+03
  2.206578e+01    7.756135e+03
  2.208269e+01    7.725637e+03
  2.209961e+01    7.516281e+03
  2.211652e+01    7.636579e+03
  2.213344e+01    7.618213e+03
  2.215035e+01    7.589679e+03
  2.216726e+01    7.553111e+03
  2.218418e+01    7.575707e+03
  2.220109e+01    7.569599e+03
  2.221801e+01    7.523719e+03
  2.223492e+01    7.532854e+03
  2.225184e+01    7.482092e+03
  2.226875e+01    7.531271e+03
  2.228566e+01    7.529970e+03
  2.230258e+01    7.488052e+03
  2.231949e+01    7.485406e+03
  2.233641e+01    7.448593e+03
  2.235332e+01    7.383834e+03
  2.237024e+01    7.362943e+03
  2.238715e+01    7.432625e+03
  2.240406e+01    7.414099e+03
  2.242098e+01    7.324427e+03
  2.243789e+01    7.347398e+03
  2.245481e+01    7.479857e+03
  2.247172e+01    7.386918e+03
  2.248864e+01    7.310511e+03
  2.250555e+01    7.304866e+03
  2.252246e+01    7.313951e+03
  2.253938e+01    7.381786e+03
  2.255629e+01    7.206624e+03
  2.257321e+01    7.231685e+03
  2.259012e+01    7.169942e+03
  2.260704e+01    7.162257e+03
  2.262395e+01    7.267182e+03
  2.264086e+01    7.126887e+03
  2.265778e+01    7.246824e+03
  2.267469e+01    7.144870e+03
  2.269161e+01    7.013779e+03
  2.270852e+01    7.009033e+03
  2.272544e+01    7.136143e+03
  2.274235e+01    7.126252e+03
  2.275926e+01    7.080415e+03
  2.277618e+01    7.072679e+03
  2.279309e+01    7.068712e+03
  2.281001e+01    7.103597e+03
  2.282692e+01    7.015112e+03
  2.284384e+01    6.891996e+03
  2.286075e+01    6.951911e+03
  2.287766e+01    6.980478e+03
  2.289458e+01    6.961236e+03
  2.291149e+01    6.901237e+03
  2.292841e+01    6.935482e+03
  2.294532e+01    6.977926e+03
  2.296224e+01    6.792678e+03
  2.297915e+01    6.843584e+03
  2.299606e+01    6.790685e+03
  2.301298e+01    6.850819e+03
  2.302989e+01    6.887833e+03
  2.304681e+01    6.752634e+03
  2.306372e+01    6.826638e+03
  2.308064e+01    6.831560e+03
  2.309755e+01    6.806222e+03
  2.311446e+01    6.713504e+03
  2.313138e+01    6.737268e+03
  2.314829e+01    6.734797e+03
  2.316521e+01    6.636097e+03
  2.318212e+01    6.590172e+03
  2.319904e+01    6.584331e+03
  2.321595e+01    6.698681e+03
  2.323286e+01    6.691687e+03
  2.324978e+01    6.635210e+03
  2.326669e+01    6.517834e+03
  2.328361e+01    6.557429e+03
  2.330052e+01    6.565018e+03
  2.331743e+01    6.623244e+03
  2.333435e+01    6.572903e+03
  2.335126e+01    6.440136e+03
  2.336818e+01    6.506299e+03
  2.338509e+01    6.497627e+03
  2.340201e+01    6.454046e+03
  2.341892e+01    6.534339e+03
  2.343583e+01    6.454102e+03
  2.345275e+01    6.433588e+03
  2.346966e+01    6.354804e+03
  2.348658e+01    6.366822e+03
  2.350349e+01    6.335936e+03
  2.352041e+01    6.389457e+03
  2.353732e+01    6.363752e+03
  2.355423e+01    6.462890e+03
  2.357115e+01    6.451929e+03
  2.358806e+01    6.234874e+03
  2.360498e+01    6.245776e+03
  2.362189e+01    6.320247e+03
  2.363881e+01    6.185633e+03
  2.365572e+01    6.231593e+03
  2.367263e+01    6.218245e+03
  2.368955e+01    6.246852e+03
  2.370646e+01    6.270545e+03
  2.372338e+01    6.290313e+03
  2.374029e+01    6.201912e+03
  2.375721e+01    6.322076e+03
  2.377412e+01    6.285622e+03
  2.379103e+01    6.240213e+03
  2.380795e+01    6.126635e+03
  2.382486e+01    6.049773e+03
  2.384178e+01    6.009576e+03
  2.385869e+01    6.043138e+03
  2.387561e+01    5.938100e+03
  2.389252e+01    6.022467e+03
  2.390943e+01    6.084818e+03
  2.392635e+01    5.899138e+03
  2.394326e+01    5.850334e+03
  2.396018e+01    5.887459e+03
  2.397709e+01    5.972844e+03
  2.399401e+01    5.879333e+03
  2.401092e+01    6.049752e+03
  2.402783e+01    5.921462e+03
  2.404475e+01    5.852842e+03
  2.406166e+01    5.892362e+03
  2.407858e+01    5.984946e+03
  2.409549e+01    5.727925e+03
  2.411241e+01    6.003531e+03
  2.412932e+01    5.635277e+03
  2.414623e+01    5.818698e+03
  2.416315e+01    5.846811e+03
  2.418006e+01    5.636695e+03
  2.419698e+01    5.780695e+03
  2.421389e+01    5.681320e+03
  2.423081e+01    5.543266e+03
  2.424772e+01    5.739370e+03
  2.426463e+01    5.561817e+03
  2.428155e+01    5.683636e+03
  2.429846e+01    5.508475e+03
  2.431538e+01    5.625999e+03
  2.433229e+01    5.591514e+03
  2.434921e+01    5.649180e+03
  2.436612e+01    5.480097e+03
  2.438303e+01    5.393333e+03
  2.439995e+01    5.556003e+03
  2.441686e+01    5.442052e+03
  2.443378e+01    5.289833e+03
  2.445069e+01    5.228023e+03
  2.446761e+01    5.462090e+03
  2.448452e+01    5.533322e+03
  2.450143e+01    5.377846e+03
  2.451835e+01    5.527311e+03
  2.453526e+01    5.419401e+03
  2.455218e+01    5.661113e+03
  2.456909e+01    5.315354e+03
  2.458601e+01    5.383819e+03
  2.460292e+01    5.347113e+03
  2.461983e+01    5.202660e+03
  2.463675e+01    5.386137e+03
  2.465366e+01    5.212219e+03
  2.467058e+01    5.176401e+03
  2.468749e+01    5.075449e+03
  2.470440e+01    5.020449e+03
  2.472132e+01    5.212543e+03
  2.473823e+01    5.002736e+03
  2.475515e+01    5.301855e+03
  2.477206e+01    5.344913e+03
  2.478898e+01    5.053633e+03
  2.480589e+01    4.483053e+03
  2.482280e+01    5.106586e+03
  2.483972e+01    4.662933e+03
  2.485663e+01    5.072484e+03
  2.487355e+01    4.923839e+03
  2.489046e+01    4.798972e+03
  2.490738e+01    4.923493e+03
  2.492429e+01    4.409179e+03
  2.494120e+01    5.002479e+03
  2.495812e+01    4.802804e+03
  2.497503e+01    5.003952e+03
  2.499195e+01    5.494101e+03
  2.500886e+01    4.730059e+03
  2.502578e+01    4.809919e+03
  2.504269e+01    4.637955e+03
  2.505960e+01    4.448155e+03
  2.507652e+01    4.763360e+03
  2.509343e+01    4.502818e+03
  2.511035e+01    5.000073e+03
  2.512726e+01    5.117436e+03
  2.514418e+01    4.474530e+03
  2.516109e+01    5.004171e+03
  2.517800e+01    4.931522e+03
  2.519492e+01    3.421189e+03
  2.521183e+01    3.777446e+03
  2.522875e+01    3.734043e+03
  2.524566e+01    3.253674e+03
  2.526258e+01    1.982222e+03
  2.527949e+01    2.136913e+03
  2.529640e+01    3.588971e+03
  2.531332e+01    1.492819e+03
