# Supplementary material for: Synthesis, structural and spectroscopic characterization of defect-rich forsterite as a representative phase of Martian regolith
Source: IUCrJ. 2024 Oct 28;11(Pt 6):977–90. doi: 10.1107/S2052252524009722 (PMC11533994; doi:10.1107/S2052252524009722)
Supplement: Supplementary file 3 [file m-11-00977-sup3.zip › DESY_PFO_2121821136.xy]

  2.944917e-01    1.759552e+06
  3.113730e-01    1.932642e+06
  3.282543e-01    2.171342e+06
  3.451356e-01    2.350217e+06
  3.620170e-01    2.456057e+06
  3.788983e-01    2.550158e+06
  3.957796e-01    2.614123e+06
  4.126609e-01    2.659902e+06
  4.295423e-01    2.722764e+06
  4.464236e-01    2.763814e+06
  4.633049e-01    2.787200e+06
  4.801862e-01    2.797228e+06
  4.970676e-01    2.797064e+06
  5.139489e-01    2.788603e+06
  5.308302e-01    2.772145e+06
  5.477115e-01    2.750688e+06
  5.645929e-01    2.723261e+06
  5.814742e-01    2.691830e+06
  5.983555e-01    2.657820e+06
  6.152368e-01    2.620536e+06
  6.321182e-01    2.582523e+06
  6.489995e-01    2.542577e+06
  6.658808e-01    2.501503e+06
  6.827621e-01    2.460665e+06
  6.996435e-01    2.420296e+06
  7.165248e-01    2.379947e+06
  7.334061e-01    2.340746e+06
  7.502874e-01    2.302208e+06
  7.671688e-01    2.265303e+06
  7.840501e-01    2.228720e+06
  8.009314e-01    2.192724e+06
  8.178127e-01    2.157758e+06
  8.346941e-01    2.123510e+06
  8.515754e-01    2.090958e+06
  8.684567e-01    2.058734e+06
  8.853380e-01    2.027981e+06
  9.022194e-01    1.998386e+06
  9.191007e-01    1.970009e+06
  9.359820e-01    1.943193e+06
  9.528633e-01    1.916623e+06
  9.697447e-01    1.891825e+06
  9.866260e-01    1.867293e+06
  1.003507e+00    1.843777e+06
  1.020389e+00    1.821794e+06
  1.037270e+00    1.800291e+06
  1.054151e+00    1.780189e+06
  1.071033e+00    1.761020e+06
  1.087914e+00    1.743439e+06
  1.104795e+00    1.726378e+06
  1.121677e+00    1.711688e+06
  1.138558e+00    1.702713e+06
  1.155439e+00    1.710189e+06
  1.172321e+00    1.752891e+06
  1.189202e+00    1.821764e+06
  1.206083e+00    1.877814e+06
  1.222965e+00    1.894577e+06
  1.239846e+00    1.873650e+06
  1.256727e+00    1.817565e+06
  1.273609e+00    1.732364e+06
  1.290490e+00    1.645190e+06
  1.307371e+00    1.584001e+06
  1.324252e+00    1.552077e+06
  1.341134e+00    1.532301e+06
  1.358015e+00    1.515111e+06
  1.374896e+00    1.499170e+06
  1.391778e+00    1.485841e+06
  1.408659e+00    1.476946e+06
  1.425540e+00    1.469132e+06
  1.442422e+00    1.457910e+06
  1.459303e+00    1.442612e+06
  1.476184e+00    1.424023e+06
  1.493066e+00    1.403048e+06
  1.509947e+00    1.384261e+06
  1.526828e+00    1.382300e+06
  1.543710e+00    1.434642e+06
  1.560591e+00    1.598711e+06
  1.577472e+00    1.834078e+06
  1.594354e+00    2.029520e+06
  1.611235e+00    2.122848e+06
  1.628116e+00    2.138247e+06
  1.644998e+00    2.076315e+06
  1.661879e+00    1.919697e+06
  1.678760e+00    1.722851e+06
  1.695642e+00    1.573642e+06
  1.712523e+00    1.481437e+06
  1.729404e+00    1.417602e+06
  1.746286e+00    1.405800e+06
  1.763167e+00    1.450209e+06
  1.780048e+00    1.505180e+06
  1.796930e+00    1.523158e+06
  1.813811e+00    1.494241e+06
  1.830692e+00    1.417474e+06
  1.847574e+00    1.305753e+06
  1.864455e+00    1.198240e+06
  1.881336e+00    1.130923e+06
  1.898218e+00    1.100356e+06
  1.915099e+00    1.085186e+06
  1.931980e+00    1.075052e+06
  1.948861e+00    1.066241e+06
  1.965743e+00    1.057521e+06
  1.982624e+00    1.049650e+06
  1.999505e+00    1.044580e+06
  2.016387e+00    1.050823e+06
  2.033268e+00    1.088302e+06
  2.050149e+00    1.161605e+06
  2.067031e+00    1.237395e+06
  2.083912e+00    1.279239e+06
  2.100793e+00    1.279043e+06
  2.117675e+00    1.239098e+06
  2.134556e+00    1.163354e+06
  2.151437e+00    1.074485e+06
  2.168319e+00    1.011478e+06
  2.185200e+00    1.004674e+06
  2.202081e+00    1.086808e+06
  2.218963e+00    1.285223e+06
  2.235844e+00    1.525488e+06
  2.252725e+00    1.692782e+06
  2.269607e+00    1.740402e+06
  2.286488e+00    1.675593e+06
  2.303369e+00    1.500504e+06
  2.320251e+00    1.257190e+06
  2.337132e+00    1.044036e+06
  2.354013e+00    9.311824e+05
  2.370895e+00    8.936396e+05
  2.387776e+00    8.857884e+05
  2.404657e+00    8.973679e+05
  2.421539e+00    9.526444e+05
  2.438420e+00    1.122972e+06
  2.455301e+00    1.428485e+06
  2.472183e+00    1.775103e+06
  2.489064e+00    2.113755e+06
  2.505945e+00    2.475406e+06
  2.522827e+00    2.745467e+06
  2.539708e+00    2.753763e+06
  2.556589e+00    2.521230e+06
  2.573471e+00    2.184500e+06
  2.590352e+00    1.803155e+06
  2.607233e+00    1.407517e+06
  2.624114e+00    1.116782e+06
  2.640996e+00    1.010542e+06
  2.657877e+00    1.023803e+06
  2.674758e+00    1.071898e+06
  2.691640e+00    1.134805e+06
  2.708521e+00    1.251121e+06
  2.725402e+00    1.450396e+06
  2.742284e+00    1.689336e+06
  2.759165e+00    1.868535e+06
  2.776046e+00    1.923951e+06
  2.792928e+00    1.838640e+06
  2.809809e+00    1.622307e+06
  2.826690e+00    1.334271e+06
  2.843572e+00    1.091945e+06
  2.860453e+00    9.858149e+05
  2.877334e+00    9.866946e+05
  2.894216e+00    1.013928e+06
  2.911097e+00    1.018288e+06
  2.927978e+00    9.906012e+05
  2.944860e+00    9.264559e+05
  2.961741e+00    8.415294e+05
  2.978622e+00    7.689710e+05
  2.995504e+00    7.309379e+05
  3.012385e+00    7.176288e+05
  3.029266e+00    7.184639e+05
  3.046148e+00    7.308128e+05
  3.063029e+00    7.457752e+05
  3.079910e+00    7.540146e+05
  3.096792e+00    7.529554e+05
  3.113673e+00    7.426061e+05
  3.130554e+00    7.237939e+05
  3.147436e+00    7.045338e+05
  3.164317e+00    6.980001e+05
  3.181198e+00    7.098589e+05
  3.198080e+00    7.283274e+05
  3.214961e+00    7.396951e+05
  3.231842e+00    7.396149e+05
  3.248724e+00    7.292019e+05
  3.265605e+00    7.110959e+05
  3.282486e+00    6.972055e+05
  3.299367e+00    7.015729e+05
  3.316249e+00    7.224298e+05
  3.333130e+00    7.437954e+05
  3.350011e+00    7.549588e+05
  3.366893e+00    7.527806e+05
  3.383774e+00    7.368976e+05
  3.400655e+00    7.148761e+05
  3.417537e+00    6.997923e+05
  3.434418e+00    6.997592e+05
  3.451299e+00    7.112748e+05
  3.468181e+00    7.269921e+05
  3.485062e+00    7.410303e+05
  3.501943e+00    7.595496e+05
  3.518825e+00    8.271469e+05
  3.535706e+00    1.029345e+06
  3.552587e+00    1.366360e+06
  3.569469e+00    1.709565e+06
  3.586350e+00    1.923472e+06
  3.603231e+00    1.961357e+06
  3.620113e+00    1.811013e+06
  3.636994e+00    1.494744e+06
  3.653875e+00    1.125672e+06
  3.670757e+00    8.453291e+05
  3.687638e+00    7.138468e+05
  3.704519e+00    6.974238e+05
  3.721401e+00    7.403651e+05
  3.738282e+00    7.900872e+05
  3.755163e+00    8.216148e+05
  3.772045e+00    8.469202e+05
  3.788926e+00    8.807219e+05
  3.805807e+00    9.191553e+05
  3.822689e+00    9.698666e+05
  3.839570e+00    1.037051e+06
  3.856451e+00    1.088781e+06
  3.873333e+00    1.080559e+06
  3.890214e+00    1.018203e+06
  3.907095e+00    9.316184e+05
  3.923976e+00    8.470839e+05
  3.940858e+00    7.932552e+05
  3.957739e+00    7.842175e+05
  3.974620e+00    8.011740e+05
  3.991502e+00    8.059352e+05
  4.008383e+00    7.877195e+05
  4.025264e+00    7.493069e+05
  4.042146e+00    6.981584e+05
  4.059027e+00    6.512289e+05
  4.075908e+00    6.304625e+05
  4.092790e+00    6.516756e+05
  4.109671e+00    7.166108e+05
  4.126552e+00    8.302522e+05
  4.143434e+00    1.002327e+06
  4.160315e+00    1.202844e+06
  4.177196e+00    1.386426e+06
  4.194078e+00    1.546894e+06
  4.210959e+00    1.661382e+06
  4.227840e+00    1.665068e+06
  4.244722e+00    1.545808e+06
  4.261603e+00    1.360590e+06
  4.278484e+00    1.148169e+06
  4.295366e+00    9.302934e+05
  4.312247e+00    7.504016e+05
  4.329128e+00    6.528392e+05
  4.346010e+00    6.199005e+05
  4.362891e+00    6.083802e+05
  4.379772e+00    6.012918e+05
  4.396654e+00    5.926867e+05
  4.413535e+00    5.838290e+05
  4.430416e+00    5.926525e+05
  4.447298e+00    6.468663e+05
  4.464179e+00    7.456474e+05
  4.481060e+00    8.506019e+05
  4.497942e+00    9.202439e+05
  4.514823e+00    9.369459e+05
  4.531704e+00    8.965750e+05
  4.548586e+00    8.117709e+05
  4.565467e+00    7.197956e+05
  4.582348e+00    6.772933e+05
  4.599229e+00    7.256959e+05
  4.616111e+00    8.409372e+05
  4.632992e+00    9.499398e+05
  4.649873e+00    1.000083e+06
  4.666755e+00    9.839482e+05
  4.683636e+00    9.048159e+05
  4.700517e+00    7.882418e+05
  4.717399e+00    6.989276e+05
  4.734280e+00    6.831442e+05
  4.751161e+00    7.175285e+05
  4.768043e+00    7.486053e+05
  4.784924e+00    7.567278e+05
  4.801805e+00    7.404074e+05
  4.818687e+00    6.983488e+05
  4.835568e+00    6.428922e+05
  4.852449e+00    5.956844e+05
  4.869331e+00    5.664277e+05
  4.886212e+00    5.446182e+05
  4.903093e+00    5.275739e+05
  4.919975e+00    5.216517e+05
  4.936856e+00    5.311399e+05
  4.953737e+00    5.514081e+05
  4.970619e+00    5.766456e+05
  4.987500e+00    6.028019e+05
  5.004381e+00    6.259363e+05
  5.021263e+00    6.405246e+05
  5.038144e+00    6.421353e+05
  5.055025e+00    6.335621e+05
  5.071907e+00    6.217181e+05
  5.088788e+00    6.095174e+05
  5.105669e+00    5.958888e+05
  5.122551e+00    5.811171e+05
  5.139432e+00    5.653839e+05
  5.156313e+00    5.462278e+05
  5.173195e+00    5.225865e+05
  5.190076e+00    4.997144e+05
  5.206957e+00    4.858651e+05
  5.223839e+00    4.892721e+05
  5.240720e+00    5.102757e+05
  5.257601e+00    5.369449e+05
  5.274482e+00    5.557648e+05
  5.291364e+00    5.654535e+05
  5.308245e+00    5.709659e+05
  5.325126e+00    5.778492e+05
  5.342008e+00    5.932769e+05
  5.358889e+00    6.173644e+05
  5.375770e+00    6.446173e+05
  5.392652e+00    6.664001e+05
  5.409533e+00    6.738572e+05
  5.426414e+00    6.636922e+05
  5.443296e+00    6.467493e+05
  5.460177e+00    6.402502e+05
  5.477058e+00    6.511141e+05
  5.493940e+00    6.692472e+05
  5.510821e+00    6.788639e+05
  5.527702e+00    6.772693e+05
  5.544584e+00    6.652451e+05
  5.561465e+00    6.427928e+05
  5.578346e+00    6.150848e+05
  5.595228e+00    5.918059e+05
  5.612109e+00    5.743795e+05
  5.628990e+00    5.581159e+05
  5.645872e+00    5.453478e+05
  5.662753e+00    5.444262e+05
  5.679634e+00    5.566402e+05
  5.696516e+00    5.708299e+05
  5.713397e+00    5.771967e+05
  5.730278e+00    5.738494e+05
  5.747160e+00    5.622361e+05
  5.764041e+00    5.489581e+05
  5.780922e+00    5.455414e+05
  5.797804e+00    5.579853e+05
  5.814685e+00    5.772629e+05
  5.831566e+00    5.880934e+05
  5.848448e+00    5.869217e+05
  5.865329e+00    5.780412e+05
  5.882210e+00    5.626816e+05
  5.899091e+00    5.436363e+05
  5.915973e+00    5.282604e+05
  5.932854e+00    5.169485e+05
  5.949735e+00    5.044918e+05
  5.966617e+00    4.899531e+05
  5.983498e+00    4.799635e+05
  6.000379e+00    4.852489e+05
  6.017261e+00    5.106134e+05
  6.034142e+00    5.463026e+05
  6.051023e+00    5.741366e+05
  6.067905e+00    5.864536e+05
  6.084786e+00    5.861935e+05
  6.101667e+00    5.777042e+05
  6.118549e+00    5.689922e+05
  6.135430e+00    5.646331e+05
  6.152311e+00    5.647641e+05
  6.169193e+00    5.632954e+05
  6.186074e+00    5.519175e+05
  6.202955e+00    5.330163e+05
  6.219837e+00    5.207018e+05
  6.236718e+00    5.225381e+05
  6.253599e+00    5.328099e+05
  6.270481e+00    5.407876e+05
  6.287362e+00    5.417288e+05
  6.304243e+00    5.338122e+05
  6.321125e+00    5.207652e+05
  6.338006e+00    5.092032e+05
  6.354887e+00    5.031838e+05
  6.371769e+00    5.048587e+05
  6.388650e+00    5.109075e+05
  6.405531e+00    5.173020e+05
  6.422413e+00    5.235105e+05
  6.439294e+00    5.259604e+05
  6.456175e+00    5.209425e+05
  6.473057e+00    5.101153e+05
  6.489938e+00    4.961717e+05
  6.506819e+00    4.799428e+05
  6.523701e+00    4.629655e+05
  6.540582e+00    4.487818e+05
  6.557463e+00    4.402371e+05
  6.574344e+00    4.369796e+05
  6.591226e+00    4.382858e+05
  6.608107e+00    4.423175e+05
  6.624988e+00    4.480205e+05
  6.641870e+00    4.565495e+05
  6.658751e+00    4.674687e+05
  6.675632e+00    4.785443e+05
  6.692514e+00    4.897178e+05
  6.709395e+00    5.036917e+05
  6.726276e+00    5.195625e+05
  6.743158e+00    5.308208e+05
  6.760039e+00    5.327014e+05
  6.776920e+00    5.253977e+05
  6.793802e+00    5.111797e+05
  6.810683e+00    4.913558e+05
  6.827564e+00    4.700931e+05
  6.844446e+00    4.530469e+05
  6.861327e+00    4.429699e+05
  6.878208e+00    4.409848e+05
  6.895090e+00    4.448020e+05
  6.911971e+00    4.501998e+05
  6.928852e+00    4.536773e+05
  6.945734e+00    4.562211e+05
  6.962615e+00    4.554746e+05
  6.979496e+00    4.475656e+05
  6.996378e+00    4.347319e+05
  7.013259e+00    4.209422e+05
  7.030140e+00    4.082356e+05
  7.047022e+00    3.973038e+05
  7.063903e+00    3.914114e+05
  7.080784e+00    3.942238e+05
  7.097666e+00    4.031263e+05
  7.114547e+00    4.144377e+05
  7.131428e+00    4.289564e+05
  7.148310e+00    4.457170e+05
  7.165191e+00    4.576256e+05
  7.182072e+00    4.602320e+05
  7.198953e+00    4.533876e+05
  7.215835e+00    4.403525e+05
  7.232716e+00    4.267376e+05
  7.249597e+00    4.199712e+05
  7.266479e+00    4.237609e+05
  7.283360e+00    4.345248e+05
  7.300241e+00    4.479040e+05
  7.317123e+00    4.587626e+05
  7.334004e+00    4.631272e+05
  7.350885e+00    4.642786e+05
  7.367767e+00    4.640277e+05
  7.384648e+00    4.615785e+05
  7.401529e+00    4.575350e+05
  7.418411e+00    4.518142e+05
  7.435292e+00    4.422366e+05
  7.452173e+00    4.292932e+05
  7.469055e+00    4.183422e+05
  7.485936e+00    4.156902e+05
  7.502817e+00    4.219282e+05
  7.519699e+00    4.356454e+05
  7.536580e+00    4.544148e+05
  7.553461e+00    4.718315e+05
  7.570343e+00    4.758817e+05
  7.587224e+00    4.628496e+05
  7.604105e+00    4.400818e+05
  7.620987e+00    4.146038e+05
  7.637868e+00    3.940623e+05
  7.654749e+00    3.819612e+05
  7.671631e+00    3.783415e+05
  7.688512e+00    3.801141e+05
  7.705393e+00    3.836709e+05
  7.722275e+00    3.847903e+05
  7.739156e+00    3.817543e+05
  7.756037e+00    3.763318e+05
  7.772919e+00    3.708195e+05
  7.789800e+00    3.670500e+05
  7.806681e+00    3.659742e+05
  7.823563e+00    3.673708e+05
  7.840444e+00    3.721776e+05
  7.857325e+00    3.805018e+05
  7.874206e+00    3.892019e+05
  7.891088e+00    3.947487e+05
  7.907969e+00    3.976083e+05
  7.924850e+00    3.983453e+05
  7.941732e+00    3.950285e+05
  7.958613e+00    3.894899e+05
  7.975494e+00    3.865476e+05
  7.992376e+00    3.883223e+05
  8.009257e+00    3.930782e+05
  8.026138e+00    3.989131e+05
  8.043020e+00    4.039822e+05
  8.059901e+00    4.046571e+05
  8.076782e+00    3.981407e+05
  8.093664e+00    3.864683e+05
  8.110545e+00    3.740188e+05
  8.127426e+00    3.643696e+05
  8.144308e+00    3.598407e+05
  8.161189e+00    3.596065e+05
  8.178070e+00    3.613851e+05
  8.194952e+00    3.621185e+05
  8.211833e+00    3.605949e+05
  8.228714e+00    3.596551e+05
  8.245596e+00    3.649557e+05
  8.262477e+00    3.770720e+05
  8.279358e+00    3.900126e+05
  8.296240e+00    3.981730e+05
  8.313121e+00    4.003348e+05
  8.330002e+00    3.963956e+05
  8.346884e+00    3.891936e+05
  8.363765e+00    3.830478e+05
  8.380646e+00    3.804591e+05
  8.397528e+00    3.797932e+05
  8.414409e+00    3.787162e+05
  8.431290e+00    3.772862e+05
  8.448172e+00    3.773965e+05
  8.465053e+00    3.777385e+05
  8.481934e+00    3.755068e+05
  8.498816e+00    3.701124e+05
  8.515697e+00    3.621376e+05
  8.532578e+00    3.519017e+05
  8.549459e+00    3.423590e+05
  8.566341e+00    3.371133e+05
  8.583222e+00    3.370062e+05
  8.600103e+00    3.393551e+05
  8.616985e+00    3.425178e+05
  8.633866e+00    3.475016e+05
  8.650747e+00    3.541377e+05
  8.667629e+00    3.600878e+05
  8.684510e+00    3.624828e+05
  8.701391e+00    3.607096e+05
  8.718273e+00    3.548903e+05
  8.735154e+00    3.457151e+05
  8.752035e+00    3.362165e+05
  8.768917e+00    3.291493e+05
  8.785798e+00    3.252074e+05
  8.802679e+00    3.239333e+05
  8.819561e+00    3.238074e+05
  8.836442e+00    3.243153e+05
  8.853323e+00    3.256064e+05
  8.870205e+00    3.281923e+05
  8.887086e+00    3.321139e+05
  8.903967e+00    3.368042e+05
  8.920849e+00    3.416844e+05
  8.937730e+00    3.469641e+05
  8.954611e+00    3.531238e+05
  8.971493e+00    3.583126e+05
  8.988374e+00    3.601462e+05
  9.005255e+00    3.582359e+05
  9.022137e+00    3.533537e+05
  9.039018e+00    3.453928e+05
  9.055899e+00    3.353613e+05
  9.072781e+00    3.269913e+05
  9.089662e+00    3.226803e+05
  9.106543e+00    3.224504e+05
  9.123425e+00    3.246727e+05
  9.140306e+00    3.272077e+05
  9.157187e+00    3.280295e+05
  9.174068e+00    3.263758e+05
  9.190950e+00    3.237217e+05
  9.207831e+00    3.227862e+05
  9.224712e+00    3.267737e+05
  9.241594e+00    3.363501e+05
  9.258475e+00    3.490284e+05
  9.275356e+00    3.607179e+05
  9.292238e+00    3.670057e+05
  9.309119e+00    3.661165e+05
  9.326000e+00    3.600513e+05
  9.342882e+00    3.513503e+05
  9.359763e+00    3.421134e+05
  9.376644e+00    3.335999e+05
  9.393526e+00    3.272689e+05
  9.410407e+00    3.234414e+05
  9.427288e+00    3.209384e+05
  9.444170e+00    3.190084e+05
  9.461051e+00    3.179328e+05
  9.477932e+00    3.188359e+05
  9.494814e+00    3.207696e+05
  9.511695e+00    3.221253e+05
  9.528576e+00    3.238848e+05
  9.545458e+00    3.266521e+05
  9.562339e+00    3.285576e+05
  9.579220e+00    3.289858e+05
  9.596102e+00    3.288728e+05
  9.612983e+00    3.285978e+05
  9.629864e+00    3.274202e+05
  9.646746e+00    3.262272e+05
  9.663627e+00    3.248293e+05
  9.680508e+00    3.225588e+05
  9.697390e+00    3.176744e+05
  9.714271e+00    3.111063e+05
  9.731152e+00    3.038215e+05
  9.748034e+00    2.973013e+05
  9.764915e+00    2.929910e+05
  9.781796e+00    2.925785e+05
  9.798678e+00    2.958418e+05
  9.815559e+00    3.002016e+05
  9.832440e+00    3.035727e+05
  9.849321e+00    3.053848e+05
  9.866203e+00    3.061712e+05
  9.883084e+00    3.057794e+05
  9.899965e+00    3.054172e+05
  9.916847e+00    3.058692e+05
  9.933728e+00    3.064758e+05
  9.950609e+00    3.053972e+05
  9.967491e+00    3.019714e+05
  9.984372e+00    2.971554e+05
  1.000125e+01    2.925228e+05
  1.001813e+01    2.897230e+05
  1.003502e+01    2.903503e+05
  1.005190e+01    2.937780e+05
  1.006878e+01    2.978116e+05
  1.008566e+01    3.002894e+05
  1.010254e+01    3.001718e+05
  1.011942e+01    2.983764e+05
  1.013630e+01    2.967719e+05
  1.015319e+01    2.969798e+05
  1.017007e+01    2.995087e+05
  1.018695e+01    3.040448e+05
  1.020383e+01    3.085392e+05
  1.022071e+01    3.106267e+05
  1.023759e+01    3.086995e+05
  1.025447e+01    3.030870e+05
  1.027135e+01    2.957898e+05
  1.028824e+01    2.894090e+05
  1.030512e+01    2.861902e+05
  1.032200e+01    2.863058e+05
  1.033888e+01    2.888828e+05
  1.035576e+01    2.931714e+05
  1.037264e+01    2.975842e+05
  1.038952e+01    2.995063e+05
  1.040641e+01    2.978789e+05
  1.042329e+01    2.939238e+05
  1.044017e+01    2.885774e+05
  1.045705e+01    2.830484e+05
  1.047393e+01    2.789262e+05
  1.049081e+01    2.767945e+05
  1.050769e+01    2.755522e+05
  1.052457e+01    2.741984e+05
  1.054146e+01    2.723855e+05
  1.055834e+01    2.707875e+05
  1.057522e+01    2.698898e+05
  1.059210e+01    2.702880e+05
  1.060898e+01    2.721180e+05
  1.062586e+01    2.747888e+05
  1.064274e+01    2.775780e+05
  1.065963e+01    2.799563e+05
  1.067651e+01    2.808535e+05
  1.069339e+01    2.797609e+05
  1.071027e+01    2.768760e+05
  1.072715e+01    2.729599e+05
  1.074403e+01    2.689343e+05
  1.076091e+01    2.659291e+05
  1.077779e+01    2.645546e+05
  1.079468e+01    2.651496e+05
  1.081156e+01    2.671338e+05
  1.082844e+01    2.697711e+05
  1.084532e+01    2.723311e+05
  1.086220e+01    2.739513e+05
  1.087908e+01    2.740022e+05
  1.089596e+01    2.725591e+05
  1.091284e+01    2.702116e+05
  1.092973e+01    2.671446e+05
  1.094661e+01    2.643604e+05
  1.096349e+01    2.622818e+05
  1.098037e+01    2.613930e+05
  1.099725e+01    2.618781e+05
  1.101413e+01    2.633618e+05
  1.103101e+01    2.650133e+05
  1.104790e+01    2.658621e+05
  1.106478e+01    2.658154e+05
  1.108166e+01    2.649511e+05
  1.109854e+01    2.636225e+05
  1.111542e+01    2.620360e+05
  1.113230e+01    2.600255e+05
  1.114918e+01    2.579030e+05
  1.116606e+01    2.558921e+05
  1.118295e+01    2.542517e+05
  1.119983e+01    2.536395e+05
  1.121671e+01    2.542060e+05
  1.123359e+01    2.551025e+05
  1.125047e+01    2.557095e+05
  1.126735e+01    2.554832e+05
  1.128423e+01    2.544028e+05
  1.130112e+01    2.532086e+05
  1.131800e+01    2.522318e+05
  1.133488e+01    2.517466e+05
  1.135176e+01    2.515690e+05
  1.136864e+01    2.511665e+05
  1.138552e+01    2.507463e+05
  1.140240e+01    2.504803e+05
  1.141928e+01    2.506193e+05
  1.143617e+01    2.511420e+05
  1.145305e+01    2.517448e+05
  1.146993e+01    2.518626e+05
  1.148681e+01    2.514819e+05
  1.150369e+01    2.506128e+05
  1.152057e+01    2.497579e+05
  1.153745e+01    2.491401e+05
  1.155434e+01    2.494687e+05
  1.157122e+01    2.507404e+05
  1.158810e+01    2.521695e+05
  1.160498e+01    2.532818e+05
  1.162186e+01    2.533199e+05
  1.163874e+01    2.525141e+05
  1.165562e+01    2.507491e+05
  1.167250e+01    2.487786e+05
  1.168939e+01    2.474404e+05
  1.170627e+01    2.469496e+05
  1.172315e+01    2.473652e+05
  1.174003e+01    2.488431e+05
  1.175691e+01    2.511407e+05
  1.177379e+01    2.540352e+05
  1.179067e+01    2.564380e+05
  1.180756e+01    2.578552e+05
  1.182444e+01    2.582448e+05
  1.184132e+01    2.578097e+05
  1.185820e+01    2.567908e+05
  1.187508e+01    2.556495e+05
  1.189196e+01    2.554802e+05
  1.190884e+01    2.561085e+05
  1.192572e+01    2.563767e+05
  1.194261e+01    2.557298e+05
  1.195949e+01    2.537595e+05
  1.197637e+01    2.501862e+05
  1.199325e+01    2.456967e+05
  1.201013e+01    2.416977e+05
  1.202701e+01    2.385162e+05
  1.204389e+01    2.367803e+05
  1.206078e+01    2.363942e+05
  1.207766e+01    2.372439e+05
  1.209454e+01    2.387687e+05
  1.211142e+01    2.403969e+05
  1.212830e+01    2.417272e+05
  1.214518e+01    2.423409e+05
  1.216206e+01    2.423168e+05
  1.217894e+01    2.418437e+05
  1.219583e+01    2.412742e+05
  1.221271e+01    2.406646e+05
  1.222959e+01    2.400208e+05
  1.224647e+01    2.396844e+05
  1.226335e+01    2.399396e+05
  1.228023e+01    2.409363e+05
  1.229711e+01    2.421021e+05
  1.231399e+01    2.428158e+05
  1.233088e+01    2.428182e+05
  1.234776e+01    2.421407e+05
  1.236464e+01    2.412371e+05
  1.238152e+01    2.405405e+05
  1.239840e+01    2.403624e+05
  1.241528e+01    2.406070e+05
  1.243216e+01    2.405433e+05
  1.244905e+01    2.401200e+05
  1.246593e+01    2.395328e+05
  1.248281e+01    2.392278e+05
  1.249969e+01    2.392977e+05
  1.251657e+01    2.392839e+05
  1.253345e+01    2.385546e+05
  1.255033e+01    2.369962e+05
  1.256721e+01    2.348540e+05
  1.258410e+01    2.328461e+05
  1.260098e+01    2.314517e+05
  1.261786e+01    2.308414e+05
  1.263474e+01    2.305164e+05
  1.265162e+01    2.299969e+05
  1.266850e+01    2.290212e+05
  1.268538e+01    2.281321e+05
  1.270227e+01    2.279191e+05
  1.271915e+01    2.288172e+05
  1.273603e+01    2.301790e+05
  1.275291e+01    2.313892e+05
  1.276979e+01    2.320131e+05
  1.278667e+01    2.320600e+05
  1.280355e+01    2.314558e+05
  1.282043e+01    2.304660e+05
  1.283732e+01    2.295663e+05
  1.285420e+01    2.286786e+05
  1.287108e+01    2.274474e+05
  1.288796e+01    2.260890e+05
  1.290484e+01    2.244890e+05
  1.292172e+01    2.230900e+05
  1.293860e+01    2.219963e+05
  1.295549e+01    2.211777e+05
  1.297237e+01    2.204517e+05
  1.298925e+01    2.202741e+05
  1.300613e+01    2.201843e+05
  1.302301e+01    2.201350e+05
  1.303989e+01    2.200019e+05
  1.305677e+01    2.198742e+05
  1.307365e+01    2.195774e+05
  1.309054e+01    2.191235e+05
  1.310742e+01    2.185629e+05
  1.312430e+01    2.176636e+05
  1.314118e+01    2.164945e+05
  1.315806e+01    2.153948e+05
  1.317494e+01    2.148628e+05
  1.319182e+01    2.151500e+05
  1.320871e+01    2.161486e+05
  1.322559e+01    2.173644e+05
  1.324247e+01    2.183164e+05
  1.325935e+01    2.186277e+05
  1.327623e+01    2.186263e+05
  1.329311e+01    2.183778e+05
  1.330999e+01    2.181693e+05
  1.332687e+01    2.179609e+05
  1.334376e+01    2.173603e+05
  1.336064e+01    2.164144e+05
  1.337752e+01    2.151569e+05
  1.339440e+01    2.139401e+05
  1.341128e+01    2.128725e+05
  1.342816e+01    2.117097e+05
  1.344504e+01    2.110655e+05
  1.346192e+01    2.104380e+05
  1.347881e+01    2.101511e+05
  1.349569e+01    2.101067e+05
  1.351257e+01    2.101786e+05
  1.352945e+01    2.103187e+05
  1.354633e+01    2.103019e+05
  1.356321e+01    2.099624e+05
  1.358009e+01    2.095113e+05
  1.359698e+01    2.088035e+05
  1.361386e+01    2.083054e+05
  1.363074e+01    2.082692e+05
  1.364762e+01    2.086624e+05
  1.366450e+01    2.091947e+05
  1.368138e+01    2.093460e+05
  1.369826e+01    2.093460e+05
  1.371514e+01    2.089337e+05
  1.373203e+01    2.085591e+05
  1.374891e+01    2.080502e+05
  1.376579e+01    2.078292e+05
  1.378267e+01    2.076187e+05
  1.379955e+01    2.071950e+05
  1.381643e+01    2.066086e+05
  1.383331e+01    2.061639e+05
  1.385020e+01    2.058549e+05
  1.386708e+01    2.054075e+05
  1.388396e+01    2.045332e+05
  1.390084e+01    2.034253e+05
  1.391772e+01    2.023476e+05
  1.393460e+01    2.016775e+05
  1.395148e+01    2.016303e+05
  1.396836e+01    2.020571e+05
  1.398525e+01    2.023751e+05
  1.400213e+01    2.022060e+05
  1.401901e+01    2.018037e+05
  1.403589e+01    2.012532e+05
  1.405277e+01    2.007411e+05
  1.406965e+01    2.004959e+05
  1.408653e+01    2.003701e+05
  1.410342e+01    2.002956e+05
  1.412030e+01    2.000588e+05
  1.413718e+01    1.995594e+05
  1.415406e+01    1.990636e+05
  1.417094e+01    1.985423e+05
  1.418782e+01    1.980430e+05
  1.420470e+01    1.976838e+05
  1.422158e+01    1.975460e+05
  1.423847e+01    1.972975e+05
  1.425535e+01    1.972833e+05
  1.427223e+01    1.974581e+05
  1.428911e+01    1.976250e+05
  1.430599e+01    1.979007e+05
  1.432287e+01    1.980558e+05
  1.433975e+01    1.980933e+05
  1.435664e+01    1.978256e+05
  1.437352e+01    1.972920e+05
  1.439040e+01    1.963759e+05
  1.440728e+01    1.951627e+05
  1.442416e+01    1.937659e+05
  1.444104e+01    1.924760e+05
  1.445792e+01    1.913044e+05
  1.447480e+01    1.906685e+05
  1.449169e+01    1.902915e+05
  1.450857e+01    1.902250e+05
  1.452545e+01    1.900579e+05
  1.454233e+01    1.902387e+05
  1.455921e+01    1.902345e+05
  1.457609e+01    1.902728e+05
  1.459297e+01    1.903198e+05
  1.460986e+01    1.903587e+05
  1.462674e+01    1.905818e+05
  1.464362e+01    1.908462e+05
  1.466050e+01    1.910153e+05
  1.467738e+01    1.908107e+05
  1.469426e+01    1.903538e+05
  1.471114e+01    1.899422e+05
  1.472802e+01    1.893206e+05
  1.474491e+01    1.890538e+05
  1.476179e+01    1.888025e+05
  1.477867e+01    1.886852e+05
  1.479555e+01    1.885489e+05
  1.481243e+01    1.884561e+05
  1.482931e+01    1.883164e+05
  1.484619e+01    1.881830e+05
  1.486307e+01    1.879503e+05
  1.487996e+01    1.876100e+05
  1.489684e+01    1.872329e+05
  1.491372e+01    1.871183e+05
  1.493060e+01    1.868734e+05
  1.494748e+01    1.866859e+05
  1.496436e+01    1.864645e+05
  1.498124e+01    1.864411e+05
  1.499813e+01    1.865913e+05
  1.501501e+01    1.868448e+05
  1.503189e+01    1.871254e+05
  1.504877e+01    1.872229e+05
  1.506565e+01    1.869522e+05
  1.508253e+01    1.862259e+05
  1.509941e+01    1.852295e+05
  1.511629e+01    1.841306e+05
  1.513318e+01    1.832413e+05
  1.515006e+01    1.827069e+05
  1.516694e+01    1.823525e+05
  1.518382e+01    1.821287e+05
  1.520070e+01    1.819496e+05
  1.521758e+01    1.816511e+05
  1.523446e+01    1.813875e+05
  1.525135e+01    1.811451e+05
  1.526823e+01    1.809954e+05
  1.528511e+01    1.807524e+05
  1.530199e+01    1.804332e+05
  1.531887e+01    1.801940e+05
  1.533575e+01    1.799265e+05
  1.535263e+01    1.797468e+05
  1.536951e+01    1.796066e+05
  1.538640e+01    1.796750e+05
  1.540328e+01    1.796461e+05
  1.542016e+01    1.800152e+05
  1.543704e+01    1.801888e+05
  1.545392e+01    1.802582e+05
  1.547080e+01    1.799303e+05
  1.548768e+01    1.792954e+05
  1.550457e+01    1.785011e+05
  1.552145e+01    1.774512e+05
  1.553833e+01    1.765937e+05
  1.555521e+01    1.759534e+05
  1.557209e+01    1.753365e+05
  1.558897e+01    1.749775e+05
  1.560585e+01    1.749128e+05
  1.562273e+01    1.751819e+05
  1.563962e+01    1.755606e+05
  1.565650e+01    1.758934e+05
  1.567338e+01    1.760572e+05
  1.569026e+01    1.762427e+05
  1.570714e+01    1.765711e+05
  1.572402e+01    1.766738e+05
  1.574090e+01    1.767432e+05
  1.575779e+01    1.763939e+05
  1.577467e+01    1.758688e+05
  1.579155e+01    1.751776e+05
  1.580843e+01    1.747184e+05
  1.582531e+01    1.744973e+05
  1.584219e+01    1.745098e+05
  1.585907e+01    1.745766e+05
  1.587595e+01    1.745053e+05
  1.589284e+01    1.742249e+05
  1.590972e+01    1.738817e+05
  1.592660e+01    1.733612e+05
  1.594348e+01    1.727823e+05
  1.596036e+01    1.723517e+05
  1.597724e+01    1.720388e+05
  1.599412e+01    1.718396e+05
  1.601101e+01    1.715067e+05
  1.602789e+01    1.712468e+05
  1.604477e+01    1.709506e+05
  1.606165e+01    1.706603e+05
  1.607853e+01    1.704779e+05
  1.609541e+01    1.705505e+05
  1.611229e+01    1.707337e+05
  1.612917e+01    1.708670e+05
  1.614606e+01    1.707811e+05
  1.616294e+01    1.704278e+05
  1.617982e+01    1.698165e+05
  1.619670e+01    1.689988e+05
  1.621358e+01    1.682934e+05
  1.623046e+01    1.675131e+05
  1.624734e+01    1.668471e+05
  1.626422e+01    1.664057e+05
  1.628111e+01    1.662685e+05
  1.629799e+01    1.661122e+05
  1.631487e+01    1.662218e+05
  1.633175e+01    1.663530e+05
  1.634863e+01    1.665804e+05
  1.636551e+01    1.668078e+05
  1.638239e+01    1.668048e+05
  1.639928e+01    1.666237e+05
  1.641616e+01    1.661818e+05
  1.643304e+01    1.656422e+05
  1.644992e+01    1.649841e+05
  1.646680e+01    1.644070e+05
  1.648368e+01    1.639527e+05
  1.650056e+01    1.635917e+05
  1.651744e+01    1.634477e+05
  1.653433e+01    1.632417e+05
  1.655121e+01    1.631220e+05
  1.656809e+01    1.628761e+05
  1.658497e+01    1.627704e+05
  1.660185e+01    1.624198e+05
  1.661873e+01    1.620966e+05
  1.663561e+01    1.618035e+05
  1.665250e+01    1.616401e+05
  1.666938e+01    1.615675e+05
  1.668626e+01    1.615296e+05
  1.670314e+01    1.615500e+05
  1.672002e+01    1.615345e+05
  1.673690e+01    1.613625e+05
  1.675378e+01    1.610083e+05
  1.677066e+01    1.606498e+05
  1.678755e+01    1.603267e+05
  1.680443e+01    1.600231e+05
  1.682131e+01    1.598366e+05
  1.683819e+01    1.598119e+05
  1.685507e+01    1.598539e+05
  1.687195e+01    1.597388e+05
  1.688883e+01    1.595902e+05
  1.690572e+01    1.593257e+05
  1.692260e+01    1.589116e+05
  1.693948e+01    1.586734e+05
  1.695636e+01    1.584169e+05
  1.697324e+01    1.582004e+05
  1.699012e+01    1.579338e+05
  1.700700e+01    1.574274e+05
  1.702388e+01    1.570019e+05
  1.704077e+01    1.565910e+05
  1.705765e+01    1.561291e+05
  1.707453e+01    1.557252e+05
  1.709141e+01    1.553746e+05
  1.710829e+01    1.549990e+05
  1.712517e+01    1.547502e+05
  1.714205e+01    1.545387e+05
  1.715894e+01    1.543860e+05
  1.717582e+01    1.542443e+05
  1.719270e+01    1.541760e+05
  1.720958e+01    1.540346e+05
  1.722646e+01    1.538392e+05
  1.724334e+01    1.536201e+05
  1.726022e+01    1.534808e+05
  1.727710e+01    1.532804e+05
  1.729399e+01    1.531532e+05
  1.731087e+01    1.529030e+05
  1.732775e+01    1.526867e+05
  1.734463e+01    1.525372e+05
  1.736151e+01    1.523445e+05
  1.737839e+01    1.522142e+05
  1.739527e+01    1.521053e+05
  1.741215e+01    1.519448e+05
  1.742904e+01    1.518415e+05
  1.744592e+01    1.516344e+05
  1.746280e+01    1.514050e+05
  1.747968e+01    1.510539e+05
  1.749656e+01    1.507242e+05
  1.751344e+01    1.504907e+05
  1.753032e+01    1.502455e+05
  1.754721e+01    1.499312e+05
  1.756409e+01    1.497576e+05
  1.758097e+01    1.495445e+05
  1.759785e+01    1.493377e+05
  1.761473e+01    1.491820e+05
  1.763161e+01    1.489074e+05
  1.764849e+01    1.487548e+05
  1.766537e+01    1.485350e+05
  1.768226e+01    1.484097e+05
  1.769914e+01    1.481878e+05
  1.771602e+01    1.479912e+05
  1.773290e+01    1.476870e+05
  1.774978e+01    1.474420e+05
  1.776666e+01    1.471374e+05
  1.778354e+01    1.467930e+05
  1.780043e+01    1.465805e+05
  1.781731e+01    1.462877e+05
  1.783419e+01    1.462278e+05
  1.785107e+01    1.461561e+05
  1.786795e+01    1.459671e+05
  1.788483e+01    1.458356e+05
  1.790171e+01    1.457460e+05
  1.791859e+01    1.457604e+05
  1.793548e+01    1.458046e+05
  1.795236e+01    1.458131e+05
  1.796924e+01    1.458667e+05
  1.798612e+01    1.457712e+05
  1.800300e+01    1.454830e+05
  1.801988e+01    1.451475e+05
  1.803676e+01    1.447116e+05
  1.805365e+01    1.441875e+05
  1.807053e+01    1.437269e+05
  1.808741e+01    1.433661e+05
  1.810429e+01    1.430491e+05
  1.812117e+01    1.428629e+05
  1.813805e+01    1.427362e+05
  1.815493e+01    1.426106e+05
  1.817181e+01    1.425858e+05
  1.818870e+01    1.425556e+05
  1.820558e+01    1.426257e+05
  1.822246e+01    1.426165e+05
  1.823934e+01    1.425995e+05
  1.825622e+01    1.425370e+05
  1.827310e+01    1.423580e+05
  1.828998e+01    1.421327e+05
  1.830687e+01    1.418220e+05
  1.832375e+01    1.416745e+05
  1.834063e+01    1.413367e+05
  1.835751e+01    1.411786e+05
  1.837439e+01    1.408730e+05
  1.839127e+01    1.405799e+05
  1.840815e+01    1.404408e+05
  1.842503e+01    1.401660e+05
  1.844192e+01    1.400372e+05
  1.845880e+01    1.398430e+05
  1.847568e+01    1.397565e+05
  1.849256e+01    1.396426e+05
  1.850944e+01    1.394646e+05
  1.852632e+01    1.392285e+05
  1.854320e+01    1.389492e+05
  1.856009e+01    1.386897e+05
  1.857697e+01    1.384014e+05
  1.859385e+01    1.382334e+05
  1.861073e+01    1.378667e+05
  1.862761e+01    1.375854e+05
  1.864449e+01    1.372759e+05
  1.866137e+01    1.370870e+05
  1.867825e+01    1.369098e+05
  1.869514e+01    1.368233e+05
  1.871202e+01    1.366429e+05
  1.872890e+01    1.367164e+05
  1.874578e+01    1.366359e+05
  1.876266e+01    1.365024e+05
  1.877954e+01    1.363069e+05
  1.879642e+01    1.360350e+05
  1.881330e+01    1.356993e+05
  1.883019e+01    1.354152e+05
  1.884707e+01    1.351454e+05
  1.886395e+01    1.350379e+05
  1.888083e+01    1.350394e+05
  1.889771e+01    1.351329e+05
  1.891459e+01    1.352462e+05
  1.893147e+01    1.353463e+05
  1.894836e+01    1.353628e+05
  1.896524e+01    1.352403e+05
  1.898212e+01    1.350545e+05
  1.899900e+01    1.347753e+05
  1.901588e+01    1.344077e+05
  1.903276e+01    1.341794e+05
  1.904964e+01    1.339408e+05
  1.906652e+01    1.338082e+05
  1.908341e+01    1.336941e+05
  1.910029e+01    1.336671e+05
  1.911717e+01    1.335891e+05
  1.913405e+01    1.333847e+05
  1.915093e+01    1.331936e+05
  1.916781e+01    1.330511e+05
  1.918469e+01    1.328032e+05
  1.920158e+01    1.325978e+05
  1.921846e+01    1.324619e+05
  1.923534e+01    1.322898e+05
  1.925222e+01    1.321391e+05
  1.926910e+01    1.319938e+05
  1.928598e+01    1.317760e+05
  1.930286e+01    1.315843e+05
  1.931974e+01    1.313833e+05
  1.933663e+01    1.311411e+05
  1.935351e+01    1.309084e+05
  1.937039e+01    1.306486e+05
  1.938727e+01    1.304224e+05
  1.940415e+01    1.302310e+05
  1.942103e+01    1.299779e+05
  1.943791e+01    1.298541e+05
  1.945480e+01    1.297806e+05
  1.947168e+01    1.295260e+05
  1.948856e+01    1.293412e+05
  1.950544e+01    1.291815e+05
  1.952232e+01    1.290689e+05
  1.953920e+01    1.289176e+05
  1.955608e+01    1.288438e+05
  1.957296e+01    1.288598e+05
  1.958985e+01    1.288184e+05
  1.960673e+01    1.287322e+05
  1.962361e+01    1.285459e+05
  1.964049e+01    1.284063e+05
  1.965737e+01    1.281247e+05
  1.967425e+01    1.279783e+05
  1.969113e+01    1.277661e+05
  1.970802e+01    1.274614e+05
  1.972490e+01    1.273126e+05
  1.974178e+01    1.270859e+05
  1.975866e+01    1.268552e+05
  1.977554e+01    1.266813e+05
  1.979242e+01    1.262473e+05
  1.980930e+01    1.259947e+05
  1.982618e+01    1.256257e+05
  1.984307e+01    1.253751e+05
  1.985995e+01    1.250498e+05
  1.987683e+01    1.254395e+05
  1.989371e+01    1.260326e+05
  1.991059e+01    1.262842e+05
  1.992747e+01    1.263360e+05
  1.994435e+01    1.263570e+05
  1.996124e+01    1.263107e+05
  1.997812e+01    1.261782e+05
  1.999500e+01    1.258158e+05
  2.001188e+01    1.254032e+05
  2.002876e+01    1.249406e+05
  2.004564e+01    1.246578e+05
  2.006252e+01    1.243377e+05
  2.007940e+01    1.240109e+05
  2.009629e+01    1.237592e+05
  2.011317e+01    1.235118e+05
  2.013005e+01    1.232877e+05
  2.014693e+01    1.229860e+05
  2.016381e+01    1.226954e+05
  2.018069e+01    1.224021e+05
  2.019757e+01    1.220020e+05
  2.021445e+01    1.217112e+05
  2.023134e+01    1.213457e+05
  2.024822e+01    1.207521e+05
  2.026510e+01    1.200653e+05
  2.028198e+01    1.193845e+05
  2.029886e+01    1.188236e+05
  2.031574e+01    1.181110e+05
  2.033262e+01    1.173919e+05
  2.034951e+01    1.167381e+05
  2.036639e+01    1.161856e+05
  2.038327e+01    1.155986e+05
  2.040015e+01    1.150680e+05
  2.041703e+01    1.144980e+05
  2.043391e+01    1.139079e+05
  2.045079e+01    1.133537e+05
  2.046767e+01    1.128466e+05
  2.048456e+01    1.132088e+05
  2.050144e+01    1.136186e+05
  2.051832e+01    1.137165e+05
  2.053520e+01    1.136648e+05
  2.055208e+01    1.135588e+05
  2.056896e+01    1.134178e+05
  2.058584e+01    1.132452e+05
  2.060273e+01    1.131304e+05
  2.061961e+01    1.129857e+05
  2.063649e+01    1.128253e+05
  2.065337e+01    1.127358e+05
  2.067025e+01    1.125189e+05
  2.068713e+01    1.125588e+05
  2.070401e+01    1.124560e+05
  2.072089e+01    1.123881e+05
  2.073778e+01    1.121891e+05
  2.075466e+01    1.120496e+05
  2.077154e+01    1.118108e+05
  2.078842e+01    1.115314e+05
  2.080530e+01    1.112066e+05
  2.082218e+01    1.110145e+05
  2.083906e+01    1.106505e+05
  2.085595e+01    1.104171e+05
  2.087283e+01    1.101530e+05
  2.088971e+01    1.099716e+05
  2.090659e+01    1.097566e+05
  2.092347e+01    1.095717e+05
  2.094035e+01    1.094193e+05
  2.095723e+01    1.093043e+05
  2.097411e+01    1.090797e+05
  2.099100e+01    1.088413e+05
  2.100788e+01    1.086630e+05
  2.102476e+01    1.084905e+05
  2.104164e+01    1.083479e+05
  2.105852e+01    1.080873e+05
  2.107540e+01    1.079832e+05
  2.109228e+01    1.076964e+05
  2.110917e+01    1.074957e+05
  2.112605e+01    1.073947e+05
  2.114293e+01    1.071797e+05
  2.115981e+01    1.070089e+05
  2.117669e+01    1.068980e+05
  2.119357e+01    1.067778e+05
  2.121045e+01    1.065834e+05
  2.122733e+01    1.063466e+05
  2.124422e+01    1.063036e+05
  2.126110e+01    1.060689e+05
  2.127798e+01    1.057907e+05
  2.129486e+01    1.056189e+05
  2.131174e+01    1.053328e+05
  2.132862e+01    1.052002e+05
  2.134550e+01    1.050344e+05
  2.136238e+01    1.049747e+05
  2.137927e+01    1.047525e+05
  2.139615e+01    1.046340e+05
  2.141303e+01    1.043800e+05
  2.142991e+01    1.042267e+05
  2.144679e+01    1.038718e+05
  2.146367e+01    1.036576e+05
  2.148055e+01    1.034077e+05
  2.149744e+01    1.032530e+05
  2.151432e+01    1.029876e+05
  2.153120e+01    1.028372e+05
  2.154808e+01    1.027556e+05
  2.156496e+01    1.025007e+05
  2.158184e+01    1.023680e+05
  2.159872e+01    1.022202e+05
  2.161560e+01    1.020653e+05
  2.163249e+01    1.018785e+05
  2.164937e+01    1.015834e+05
  2.166625e+01    1.015146e+05
  2.168313e+01    1.012476e+05
  2.170001e+01    1.010691e+05
  2.171689e+01    1.008646e+05
  2.173377e+01    1.007048e+05
  2.175066e+01    1.004824e+05
  2.176754e+01    1.002124e+05
  2.178442e+01    1.000011e+05
  2.180130e+01    9.983370e+04
  2.181818e+01    9.967019e+04
  2.183506e+01    9.940027e+04
  2.185194e+01    9.918414e+04
  2.186882e+01    9.893970e+04
  2.188571e+01    9.886436e+04
  2.190259e+01    9.860966e+04
  2.191947e+01    9.844178e+04
  2.193635e+01    9.826423e+04
  2.195323e+01    9.794846e+04
  2.197011e+01    9.782851e+04
  2.198699e+01    9.758921e+04
  2.200388e+01    9.736323e+04
  2.202076e+01    9.716212e+04
  2.203764e+01    9.689460e+04
  2.205452e+01    9.678062e+04
  2.207140e+01    9.655498e+04
  2.208828e+01    9.620514e+04
  2.210516e+01    9.602334e+04
  2.212204e+01    9.590014e+04
  2.213893e+01    9.572870e+04
  2.215581e+01    9.548826e+04
  2.217269e+01    9.540823e+04
  2.218957e+01    9.526993e+04
  2.220645e+01    9.500889e+04
  2.222333e+01    9.474949e+04
  2.224021e+01    9.447590e+04
  2.225710e+01    9.427620e+04
  2.227398e+01    9.415954e+04
  2.229086e+01    9.388438e+04
  2.230774e+01    9.370403e+04
  2.232462e+01    9.361126e+04
  2.234150e+01    9.346009e+04
  2.235838e+01    9.321728e+04
  2.237526e+01    9.296205e+04
  2.239215e+01    9.284659e+04
  2.240903e+01    9.261293e+04
  2.242591e+01    9.241871e+04
  2.244279e+01    9.222649e+04
  2.245967e+01    9.198950e+04
  2.247655e+01    9.191127e+04
  2.249343e+01    9.166508e+04
  2.251032e+01    9.143891e+04
  2.252720e+01    9.123170e+04
  2.254408e+01    9.106038e+04
  2.256096e+01    9.097706e+04
  2.257784e+01    9.061770e+04
  2.259472e+01    9.046809e+04
  2.261160e+01    9.022614e+04
  2.262848e+01    9.012019e+04
  2.264537e+01    8.981046e+04
  2.266225e+01    8.959206e+04
  2.267913e+01    8.933016e+04
  2.269601e+01    8.896179e+04
  2.271289e+01    8.882120e+04
  2.272977e+01    8.882114e+04
  2.274665e+01    8.865041e+04
  2.276353e+01    8.841337e+04
  2.278042e+01    8.830486e+04
  2.279730e+01    8.799986e+04
  2.281418e+01    8.779057e+04
  2.283106e+01    8.748374e+04
  2.284794e+01    8.745616e+04
  2.286482e+01    8.730029e+04
  2.288170e+01    8.702155e+04
  2.289859e+01    8.679002e+04
  2.291547e+01    8.677517e+04
  2.293235e+01    8.650580e+04
  2.294923e+01    8.643921e+04
  2.296611e+01    8.622112e+04
  2.298299e+01    8.603697e+04
  2.299987e+01    8.595327e+04
  2.301675e+01    8.577795e+04
  2.303364e+01    8.550612e+04
  2.305052e+01    8.536338e+04
  2.306740e+01    8.507892e+04
  2.308428e+01    8.498679e+04
  2.310116e+01    8.475754e+04
  2.311804e+01    8.461742e+04
  2.313492e+01    8.433498e+04
  2.315181e+01    8.425929e+04
  2.316869e+01    8.404878e+04
  2.318557e+01    8.375135e+04
  2.320245e+01    8.352414e+04
  2.321933e+01    8.335598e+04
  2.323621e+01    8.303706e+04
  2.325309e+01    8.297602e+04
  2.326997e+01    8.289152e+04
  2.328686e+01    8.257551e+04
  2.330374e+01    8.247526e+04
  2.332062e+01    8.208277e+04
  2.333750e+01    8.200262e+04
  2.335438e+01    8.169010e+04
  2.337126e+01    8.167579e+04
  2.338814e+01    8.137074e+04
  2.340503e+01    8.136058e+04
  2.342191e+01    8.116430e+04
  2.343879e+01    8.086085e+04
  2.345567e+01    8.072380e+04
  2.347255e+01    8.050148e+04
  2.348943e+01    8.018777e+04
  2.350631e+01    8.003009e+04
  2.352319e+01    7.995277e+04
  2.354008e+01    7.968480e+04
  2.355696e+01    7.949885e+04
  2.357384e+01    7.922895e+04
  2.359072e+01    7.905152e+04
  2.360760e+01    7.890655e+04
  2.362448e+01    7.861001e+04
  2.364136e+01    7.841552e+04
  2.365825e+01    7.820112e+04
  2.367513e+01    7.804278e+04
  2.369201e+01    7.787139e+04
  2.370889e+01    7.771691e+04
  2.372577e+01    7.760514e+04
  2.374265e+01    7.724515e+04
  2.375953e+01    7.724131e+04
  2.377641e+01    7.690561e+04
  2.379330e+01    7.673405e+04
  2.381018e+01    7.648833e+04
  2.382706e+01    7.631920e+04
  2.384394e+01    7.619582e+04
  2.386082e+01    7.590408e+04
  2.387770e+01    7.577085e+04
  2.389458e+01    7.559427e+04
  2.391147e+01    7.543966e+04
  2.392835e+01    7.538152e+04
  2.394523e+01    7.513588e+04
  2.396211e+01    7.500971e+04
  2.397899e+01    7.467882e+04
  2.399587e+01    7.468234e+04
  2.401275e+01    7.427859e+04
  2.402963e+01    7.407773e+04
  2.404652e+01    7.387832e+04
  2.406340e+01    7.370086e+04
  2.408028e+01    7.350156e+04
  2.409716e+01    7.342048e+04
  2.411404e+01    7.307898e+04
  2.413092e+01    7.290066e+04
  2.414780e+01    7.269014e+04
  2.416468e+01    7.248562e+04
  2.418157e+01    7.218452e+04
  2.419845e+01    7.204332e+04
  2.421533e+01    7.191460e+04
  2.423221e+01    7.177228e+04
  2.424909e+01    7.149063e+04
  2.426597e+01    7.117397e+04
  2.428285e+01    7.136988e+04
  2.429974e+01    7.081591e+04
  2.431662e+01    7.054190e+04
  2.433350e+01    7.047755e+04
  2.435038e+01    7.018103e+04
  2.436726e+01    6.995476e+04
  2.438414e+01    6.962080e+04
  2.440102e+01    6.936539e+04
  2.441790e+01    6.923431e+04
  2.443479e+01    6.900325e+04
  2.445167e+01    6.901923e+04
  2.446855e+01    6.859734e+04
  2.448543e+01    6.846480e+04
  2.450231e+01    6.804283e+04
  2.451919e+01    6.797695e+04
  2.453607e+01    6.772043e+04
  2.455296e+01    6.745200e+04
  2.456984e+01    6.709133e+04
  2.458672e+01    6.693509e+04
  2.460360e+01    6.649377e+04
  2.462048e+01    6.645155e+04
  2.463736e+01    6.598636e+04
  2.465424e+01    6.523413e+04
  2.467112e+01    6.481307e+04
  2.468801e+01    6.399937e+04
  2.470489e+01    6.378511e+04
  2.472177e+01    6.368873e+04
  2.473865e+01    6.325372e+04
  2.475553e+01    6.309762e+04
  2.477241e+01    6.325946e+04
  2.478929e+01    6.331499e+04
  2.480618e+01    6.239723e+04
  2.482306e+01    6.126188e+04
  2.483994e+01    6.064261e+04
  2.485682e+01    6.048034e+04
  2.487370e+01    6.102348e+04
  2.489058e+01    6.014238e+04
  2.490746e+01    6.098042e+04
  2.492434e+01    6.100952e+04
  2.494123e+01    6.091229e+04
  2.495811e+01    6.088142e+04
  2.497499e+01    6.007374e+04
  2.499187e+01    5.954758e+04
  2.500875e+01    5.901454e+04
  2.502563e+01    5.841935e+04
  2.504251e+01    5.707223e+04
  2.505940e+01    5.534957e+04
  2.507628e+01    5.388591e+04
  2.509316e+01    5.391262e+04
  2.511004e+01    5.410584e+04
  2.512692e+01    5.458983e+04
  2.514380e+01    5.611523e+04
  2.516068e+01    5.311386e+04
  2.517756e+01    4.894388e+04
  2.519445e+01    4.000287e+04
  2.521133e+01    3.303393e+04
  2.522821e+01    3.201290e+04
  2.524509e+01    2.819118e+04
  2.526197e+01    1.978192e+04
