# Supplementary material for: Synthesis, structural and spectroscopic characterization of defect-rich forsterite as a representative phase of Martian regolith
Source: IUCrJ. 2024 Oct 28;11(Pt 6):977–90. doi: 10.1107/S2052252524009722 (PMC11533994; doi:10.1107/S2052252524009722)
Supplement: Supplementary file 3 [file m-11-00977-sup3.zip › DESY_RFO_2121821033.xy]

  2.972236e-01    1.515005e+05
  3.141400e-01    1.649783e+05
  3.310564e-01    1.908040e+05
  3.479729e-01    2.066926e+05
  3.648893e-01    2.158680e+05
  3.818057e-01    2.244144e+05
  3.987222e-01    2.296183e+05
  4.156386e-01    2.354866e+05
  4.325550e-01    2.415061e+05
  4.494715e-01    2.441864e+05
  4.663879e-01    2.461157e+05
  4.833043e-01    2.471508e+05
  5.002208e-01    2.471657e+05
  5.171372e-01    2.460206e+05
  5.340536e-01    2.445404e+05
  5.509701e-01    2.426869e+05
  5.678865e-01    2.401555e+05
  5.848029e-01    2.373039e+05
  6.017194e-01    2.345509e+05
  6.186358e-01    2.316077e+05
  6.355522e-01    2.276660e+05
  6.524687e-01    2.246600e+05
  6.693851e-01    2.212412e+05
  6.863015e-01    2.179146e+05
  7.032180e-01    2.145850e+05
  7.201344e-01    2.109582e+05
  7.370508e-01    2.075956e+05
  7.539673e-01    2.047755e+05
  7.708837e-01    2.018692e+05
  7.878001e-01    1.987581e+05
  8.047166e-01    1.959381e+05
  8.216330e-01    1.928298e+05
  8.385494e-01    1.900822e+05
  8.554659e-01    1.872379e+05
  8.723823e-01    1.843785e+05
  8.892987e-01    1.819670e+05
  9.062152e-01    1.794809e+05
  9.231316e-01    1.770521e+05
  9.400480e-01    1.751167e+05
  9.569645e-01    1.727679e+05
  9.738809e-01    1.705857e+05
  9.907973e-01    1.688150e+05
  1.007714e+00    1.669575e+05
  1.024630e+00    1.654327e+05
  1.041547e+00    1.636064e+05
  1.058463e+00    1.618330e+05
  1.075380e+00    1.606381e+05
  1.092296e+00    1.595690e+05
  1.109212e+00    1.582538e+05
  1.126129e+00    1.578355e+05
  1.143045e+00    1.584488e+05
  1.159962e+00    1.631909e+05
  1.176878e+00    1.741408e+05
  1.193795e+00    1.889717e+05
  1.210711e+00    2.011810e+05
  1.227627e+00    2.065720e+05
  1.244544e+00    2.025922e+05
  1.261460e+00    1.896663e+05
  1.278377e+00    1.733258e+05
  1.295293e+00    1.597334e+05
  1.312210e+00    1.520567e+05
  1.329126e+00    1.488615e+05
  1.346042e+00    1.472275e+05
  1.362959e+00    1.463485e+05
  1.379875e+00    1.459389e+05
  1.396792e+00    1.461698e+05
  1.413708e+00    1.469747e+05
  1.430625e+00    1.479663e+05
  1.447541e+00    1.481682e+05
  1.464457e+00    1.472982e+05
  1.481374e+00    1.457395e+05
  1.498290e+00    1.436251e+05
  1.515207e+00    1.424402e+05
  1.532123e+00    1.457654e+05
  1.549040e+00    1.628452e+05
  1.565956e+00    1.994934e+05
  1.582873e+00    2.463178e+05
  1.599789e+00    2.855940e+05
  1.616705e+00    3.059063e+05
  1.633622e+00    3.028356e+05
  1.650538e+00    2.793168e+05
  1.667455e+00    2.451970e+05
  1.684371e+00    2.131169e+05
  1.701288e+00    1.899468e+05
  1.718204e+00    1.727729e+05
  1.735120e+00    1.615536e+05
  1.752037e+00    1.627658e+05
  1.768953e+00    1.739750e+05
  1.785870e+00    1.866384e+05
  1.802786e+00    1.902815e+05
  1.819703e+00    1.817335e+05
  1.836619e+00    1.626670e+05
  1.853535e+00    1.406299e+05
  1.870452e+00    1.230568e+05
  1.887368e+00    1.134056e+05
  1.904285e+00    1.092816e+05
  1.921201e+00    1.071500e+05
  1.938118e+00    1.054749e+05
  1.955034e+00    1.042425e+05
  1.971950e+00    1.031759e+05
  1.988867e+00    1.027106e+05
  2.005783e+00    1.033833e+05
  2.022700e+00    1.073643e+05
  2.039616e+00    1.179162e+05
  2.056533e+00    1.339133e+05
  2.073449e+00    1.493242e+05
  2.090366e+00    1.580838e+05
  2.107282e+00    1.564801e+05
  2.124198e+00    1.448530e+05
  2.141115e+00    1.274815e+05
  2.158031e+00    1.120530e+05
  2.174948e+00    1.042381e+05
  2.191864e+00    1.089684e+05
  2.208781e+00    1.325540e+05
  2.225697e+00    1.747124e+05
  2.242613e+00    2.210480e+05
  2.259530e+00    2.533287e+05
  2.276446e+00    2.587275e+05
  2.293363e+00    2.342465e+05
  2.310279e+00    1.892336e+05
  2.327196e+00    1.422588e+05
  2.344112e+00    1.095414e+05
  2.361028e+00    9.544319e+04
  2.377945e+00    9.167275e+04
  2.394861e+00    9.201880e+04
  2.411778e+00    9.692262e+04
  2.428694e+00    1.143207e+05
  2.445611e+00    1.563637e+05
  2.462527e+00    2.197058e+05
  2.479443e+00    2.913425e+05
  2.496360e+00    3.655126e+05
  2.513276e+00    4.300171e+05
  2.530193e+00    4.627535e+05
  2.547109e+00    4.516458e+05
  2.564026e+00    4.016466e+05
  2.580942e+00    3.273505e+05
  2.597859e+00    2.443395e+05
  2.614775e+00    1.725401e+05
  2.631691e+00    1.320428e+05
  2.648608e+00    1.236371e+05
  2.665524e+00    1.312361e+05
  2.682441e+00    1.426075e+05
  2.699357e+00    1.581072e+05
  2.716274e+00    1.857086e+05
  2.733190e+00    2.284296e+05
  2.750106e+00    2.755572e+05
  2.767023e+00    3.086899e+05
  2.783939e+00    3.115748e+05
  2.800856e+00    2.802638e+05
  2.817772e+00    2.248487e+05
  2.834689e+00    1.672808e+05
  2.851605e+00    1.303906e+05
  2.868521e+00    1.206643e+05
  2.885438e+00    1.269090e+05
  2.902354e+00    1.341591e+05
  2.919271e+00    1.337109e+05
  2.936187e+00    1.235423e+05
  2.953104e+00    1.068996e+05
  2.970020e+00    9.042553e+04
  2.986937e+00    7.932898e+04
  3.003853e+00    7.481432e+04
  3.020769e+00    7.424178e+04
  3.037686e+00    7.623825e+04
  3.054602e+00    7.976125e+04
  3.071519e+00    8.324461e+04
  3.088435e+00    8.499055e+04
  3.105352e+00    8.440653e+04
  3.122268e+00    8.133254e+04
  3.139184e+00    7.731706e+04
  3.156101e+00    7.471721e+04
  3.173017e+00    7.540673e+04
  3.189934e+00    7.889418e+04
  3.206850e+00    8.292332e+04
  3.223767e+00    8.521359e+04
  3.240683e+00    8.484090e+04
  3.257599e+00    8.180028e+04
  3.274516e+00    7.838995e+04
  3.291432e+00    7.730376e+04
  3.308349e+00    8.017766e+04
  3.325265e+00    8.547070e+04
  3.342182e+00    8.995174e+04
  3.359098e+00    9.147102e+04
  3.376014e+00    8.951414e+04
  3.392931e+00    8.518089e+04
  3.409847e+00    8.139055e+04
  3.426764e+00    8.037498e+04
  3.443680e+00    8.202793e+04
  3.460597e+00    8.542109e+04
  3.477513e+00    8.868163e+04
  3.494430e+00    9.141156e+04
  3.511346e+00    9.760343e+04
  3.528262e+00    1.191481e+05
  3.545179e+00    1.687872e+05
  3.562095e+00    2.387556e+05
  3.579012e+00    3.046518e+05
  3.595928e+00    3.402132e+05
  3.612845e+00    3.299093e+05
  3.629761e+00    2.768816e+05
  3.646677e+00    2.024449e+05
  3.663594e+00    1.360854e+05
  3.680510e+00    9.683073e+04
  3.697427e+00    8.394241e+04
  3.714343e+00    8.755056e+04
  3.731260e+00    9.820027e+04
  3.748176e+00    1.084988e+05
  3.765092e+00    1.150880e+05
  3.782009e+00    1.198469e+05
  3.798925e+00    1.254654e+05
  3.815842e+00    1.341218e+05
  3.832758e+00    1.475637e+05
  3.849675e+00    1.608599e+05
  3.866591e+00    1.657666e+05
  3.883507e+00    1.586659e+05
  3.900424e+00    1.423585e+05
  3.917340e+00    1.240568e+05
  3.934257e+00    1.098604e+05
  3.951173e+00    1.043135e+05
  3.968090e+00    1.068343e+05
  3.985006e+00    1.109248e+05
  4.001923e+00    1.107883e+05
  4.018839e+00    1.049584e+05
  4.035755e+00    9.477030e+04
  4.052672e+00    8.422125e+04
  4.069588e+00    7.763084e+04
  4.086505e+00    7.810756e+04
  4.103421e+00    8.669671e+04
  4.120338e+00    1.040035e+05
  4.137254e+00    1.325737e+05
  4.154170e+00    1.709055e+05
  4.171087e+00    2.110758e+05
  4.188003e+00    2.479675e+05
  4.204920e+00    2.757295e+05
  4.221836e+00    2.858759e+05
  4.238753e+00    2.734455e+05
  4.255669e+00    2.418110e+05
  4.272585e+00    1.992113e+05
  4.289502e+00    1.532513e+05
  4.306418e+00    1.134400e+05
  4.323335e+00    8.890348e+04
  4.340251e+00    7.961105e+04
  4.357168e+00    7.741446e+04
  4.374084e+00    7.692945e+04
  4.391000e+00    7.565538e+04
  4.407917e+00    7.334729e+04
  4.424833e+00    7.266503e+04
  4.441750e+00    7.859448e+04
  4.458666e+00    9.415672e+04
  4.475583e+00    1.156576e+05
  4.492499e+00    1.353499e+05
  4.509416e+00    1.455203e+05
  4.526332e+00    1.421542e+05
  4.543248e+00    1.268299e+05
  4.560165e+00    1.071914e+05
  4.577081e+00    9.314452e+04
  4.593998e+00    9.395034e+04
  4.610914e+00    1.113279e+05
  4.627831e+00    1.363848e+05
  4.644747e+00    1.561592e+05
  4.661663e+00    1.614101e+05
  4.678580e+00    1.495778e+05
  4.695496e+00    1.259106e+05
  4.712413e+00    1.030373e+05
  4.729329e+00    9.319005e+04
  4.746246e+00    9.773905e+04
  4.763162e+00    1.068831e+05
  4.780078e+00    1.120705e+05
  4.796995e+00    1.103611e+05
  4.813911e+00    1.025441e+05
  4.830828e+00    9.180793e+04
  4.847744e+00    8.242978e+04
  4.864661e+00    7.584816e+04
  4.881577e+00    7.067974e+04
  4.898493e+00    6.643672e+04
  4.915410e+00    6.420617e+04
  4.932326e+00    6.519247e+04
  4.949243e+00    6.894047e+04
  4.966159e+00    7.404249e+04
  4.983076e+00    7.950270e+04
  4.999992e+00    8.439322e+04
  5.016909e+00    8.809783e+04
  5.033825e+00    8.989123e+04
  5.050741e+00    8.926261e+04
  5.067658e+00    8.663067e+04
  5.084574e+00    8.388369e+04
  5.101491e+00    8.144891e+04
  5.118407e+00    7.926456e+04
  5.135324e+00    7.660191e+04
  5.152240e+00    7.311880e+04
  5.169156e+00    6.825002e+04
  5.186073e+00    6.334134e+04
  5.202989e+00    6.002195e+04
  5.219906e+00    5.930707e+04
  5.236822e+00    6.193245e+04
  5.253739e+00    6.718230e+04
  5.270655e+00    7.269831e+04
  5.287571e+00    7.639820e+04
  5.304488e+00    7.771252e+04
  5.321404e+00    7.816477e+04
  5.338321e+00    7.985973e+04
  5.355237e+00    8.425002e+04
  5.372154e+00    9.014299e+04
  5.389070e+00    9.537283e+04
  5.405986e+00    9.768186e+04
  5.422903e+00    9.653979e+04
  5.439819e+00    9.342905e+04
  5.456736e+00    9.125683e+04
  5.473652e+00    9.217132e+04
  5.490569e+00    9.532815e+04
  5.507485e+00    9.852838e+04
  5.524402e+00    9.971877e+04
  5.541318e+00    9.783384e+04
  5.558234e+00    9.306889e+04
  5.575151e+00    8.726062e+04
  5.592067e+00    8.256920e+04
  5.608984e+00    7.942345e+04
  5.625900e+00    7.675168e+04
  5.642817e+00    7.382820e+04
  5.659733e+00    7.223797e+04
  5.676649e+00    7.353742e+04
  5.693566e+00    7.699932e+04
  5.710482e+00    8.004380e+04
  5.727399e+00    8.051504e+04
  5.744315e+00    7.801727e+04
  5.761232e+00    7.424066e+04
  5.778148e+00    7.245629e+04
  5.795064e+00    7.452777e+04
  5.811981e+00    7.904981e+04
  5.828897e+00    8.251280e+04
  5.845814e+00    8.311515e+04
  5.862730e+00    8.133394e+04
  5.879647e+00    7.835578e+04
  5.896563e+00    7.493681e+04
  5.913479e+00    7.185516e+04
  5.930396e+00    6.948179e+04
  5.947312e+00    6.714820e+04
  5.964229e+00    6.439588e+04
  5.981145e+00    6.231852e+04
  5.998062e+00    6.232800e+04
  6.014978e+00    6.625145e+04
  6.031895e+00    7.325030e+04
  6.048811e+00    8.050127e+04
  6.065727e+00    8.462738e+04
  6.082644e+00    8.483084e+04
  6.099560e+00    8.202211e+04
  6.116477e+00    7.942797e+04
  6.133393e+00    7.894241e+04
  6.150310e+00    8.013797e+04
  6.167226e+00    8.048101e+04
  6.184142e+00    7.835902e+04
  6.201059e+00    7.425379e+04
  6.217975e+00    7.113113e+04
  6.234892e+00    7.126535e+04
  6.251808e+00    7.349939e+04
  6.268725e+00    7.579168e+04
  6.285641e+00    7.679205e+04
  6.302557e+00    7.562553e+04
  6.319474e+00    7.308833e+04
  6.336390e+00    7.041380e+04
  6.353307e+00    6.897386e+04
  6.370223e+00    6.929405e+04
  6.387140e+00    7.039480e+04
  6.404056e+00    7.173171e+04
  6.420973e+00    7.312947e+04
  6.437889e+00    7.391045e+04
  6.454805e+00    7.346621e+04
  6.471722e+00    7.192878e+04
  6.488638e+00    6.912060e+04
  6.505555e+00    6.572052e+04
  6.522471e+00    6.239026e+04
  6.539388e+00    5.955341e+04
  6.556304e+00    5.773093e+04
  6.573220e+00    5.699635e+04
  6.590137e+00    5.700302e+04
  6.607053e+00    5.780780e+04
  6.623970e+00    5.908641e+04
  6.640886e+00    6.068609e+04
  6.657803e+00    6.269468e+04
  6.674719e+00    6.465057e+04
  6.691635e+00    6.672397e+04
  6.708552e+00    6.957427e+04
  6.725468e+00    7.278050e+04
  6.742385e+00    7.566643e+04
  6.759301e+00    7.706823e+04
  6.776218e+00    7.656107e+04
  6.793134e+00    7.405266e+04
  6.810050e+00    6.993045e+04
  6.826967e+00    6.543546e+04
  6.843883e+00    6.181989e+04
  6.860800e+00    5.983965e+04
  6.877716e+00    5.926630e+04
  6.894633e+00    5.992477e+04
  6.911549e+00    6.113411e+04
  6.928466e+00    6.212397e+04
  6.945382e+00    6.270032e+04
  6.962298e+00    6.259076e+04
  6.979215e+00    6.141118e+04
  6.996131e+00    5.917921e+04
  7.013048e+00    5.650290e+04
  7.029964e+00    5.378204e+04
  7.046881e+00    5.147809e+04
  7.063797e+00    5.017578e+04
  7.080713e+00    5.065698e+04
  7.097630e+00    5.225911e+04
  7.114546e+00    5.446710e+04
  7.131463e+00    5.715445e+04
  7.148379e+00    6.038760e+04
  7.165296e+00    6.321809e+04
  7.182212e+00    6.458540e+04
  7.199128e+00    6.400620e+04
  7.216045e+00    6.148617e+04
  7.232961e+00    5.811196e+04
  7.249878e+00    5.600523e+04
  7.266794e+00    5.661820e+04
  7.283711e+00    5.895323e+04
  7.300627e+00    6.181902e+04
  7.317543e+00    6.399626e+04
  7.334460e+00    6.513579e+04
  7.351376e+00    6.562593e+04
  7.368293e+00    6.593321e+04
  7.385209e+00    6.596270e+04
  7.402126e+00    6.530312e+04
  7.419042e+00    6.396402e+04
  7.435959e+00    6.192584e+04
  7.452875e+00    5.948769e+04
  7.469791e+00    5.712494e+04
  7.486708e+00    5.609660e+04
  7.503624e+00    5.692768e+04
  7.520541e+00    5.969600e+04
  7.537457e+00    6.393441e+04
  7.554374e+00    6.805159e+04
  7.571290e+00    6.955422e+04
  7.588206e+00    6.759984e+04
  7.605123e+00    6.294828e+04
  7.622039e+00    5.757260e+04
  7.638956e+00    5.322368e+04
  7.655872e+00    5.067091e+04
  7.672789e+00    5.012443e+04
  7.689705e+00    5.067252e+04
  7.706621e+00    5.136387e+04
  7.723538e+00    5.172073e+04
  7.740454e+00    5.124498e+04
  7.757371e+00    5.039713e+04
  7.774287e+00    4.919598e+04
  7.791204e+00    4.817382e+04
  7.808120e+00    4.781845e+04
  7.825036e+00    4.828952e+04
  7.841953e+00    4.949797e+04
  7.858869e+00    5.134741e+04
  7.875786e+00    5.304334e+04
  7.892702e+00    5.434045e+04
  7.909619e+00    5.519952e+04
  7.926535e+00    5.524995e+04
  7.943452e+00    5.457261e+04
  7.960368e+00    5.343841e+04
  7.977284e+00    5.286672e+04
  7.994201e+00    5.308384e+04
  8.011117e+00    5.415657e+04
  8.028034e+00    5.540635e+04
  8.044950e+00    5.669104e+04
  8.061867e+00    5.701034e+04
  8.078783e+00    5.595784e+04
  8.095699e+00    5.378407e+04
  8.112616e+00    5.118981e+04
  8.129532e+00    4.912208e+04
  8.146449e+00    4.813474e+04
  8.163365e+00    4.826936e+04
  8.180282e+00    4.865714e+04
  8.197198e+00    4.890788e+04
  8.214114e+00    4.861357e+04
  8.231031e+00    4.794917e+04
  8.247947e+00    4.848224e+04
  8.264864e+00    5.090864e+04
  8.281780e+00    5.405373e+04
  8.298697e+00    5.655000e+04
  8.315613e+00    5.751967e+04
  8.332529e+00    5.663451e+04
  8.349446e+00    5.489545e+04
  8.366362e+00    5.365204e+04
  8.383279e+00    5.305963e+04
  8.400195e+00    5.292404e+04
  8.417112e+00    5.273280e+04
  8.434028e+00    5.233806e+04
  8.450945e+00    5.233802e+04
  8.467861e+00    5.267414e+04
  8.484777e+00    5.243818e+04
  8.501694e+00    5.140770e+04
  8.518610e+00    4.972091e+04
  8.535527e+00    4.747504e+04
  8.552443e+00    4.563530e+04
  8.569360e+00    4.468733e+04
  8.586276e+00    4.489024e+04
  8.603192e+00    4.545466e+04
  8.620109e+00    4.632363e+04
  8.637025e+00    4.734623e+04
  8.653942e+00    4.863641e+04
  8.670858e+00    4.985647e+04
  8.687775e+00    5.053121e+04
  8.704691e+00    5.020432e+04
  8.721607e+00    4.882494e+04
  8.738524e+00    4.673746e+04
  8.755440e+00    4.484275e+04
  8.772357e+00    4.370479e+04
  8.789273e+00    4.313352e+04
  8.806190e+00    4.296223e+04
  8.823106e+00    4.296100e+04
  8.840022e+00    4.301137e+04
  8.856939e+00    4.321650e+04
  8.873855e+00    4.388561e+04
  8.890772e+00    4.466175e+04
  8.907688e+00    4.571248e+04
  8.924605e+00    4.673534e+04
  8.941521e+00    4.780128e+04
  8.958438e+00    4.903756e+04
  8.975354e+00    5.017064e+04
  8.992270e+00    5.070453e+04
  9.009187e+00    5.051568e+04
  9.026103e+00    4.946391e+04
  9.043020e+00    4.783339e+04
  9.059936e+00    4.566577e+04
  9.076853e+00    4.405885e+04
  9.093769e+00    4.324804e+04
  9.110685e+00    4.330104e+04
  9.127602e+00    4.398495e+04
  9.144518e+00    4.465638e+04
  9.161435e+00    4.492759e+04
  9.178351e+00    4.455097e+04
  9.195268e+00    4.372019e+04
  9.212184e+00    4.339089e+04
  9.229100e+00    4.412080e+04
  9.246017e+00    4.623151e+04
  9.262933e+00    4.900023e+04
  9.279850e+00    5.160952e+04
  9.296766e+00    5.306545e+04
  9.313683e+00    5.290410e+04
  9.330599e+00    5.159209e+04
  9.347515e+00    4.958859e+04
  9.364432e+00    4.772869e+04
  9.381348e+00    4.617896e+04
  9.398265e+00    4.506228e+04
  9.415181e+00    4.425520e+04
  9.432098e+00    4.379321e+04
  9.449014e+00    4.360167e+04
  9.465931e+00    4.329599e+04
  9.482847e+00    4.371274e+04
  9.499763e+00    4.405689e+04
  9.516680e+00    4.440334e+04
  9.533596e+00    4.483557e+04
  9.550513e+00    4.537720e+04
  9.567429e+00    4.576743e+04
  9.584346e+00    4.599520e+04
  9.601262e+00    4.605695e+04
  9.618178e+00    4.610386e+04
  9.635095e+00    4.591631e+04
  9.652011e+00    4.556031e+04
  9.668928e+00    4.539655e+04
  9.685844e+00    4.498600e+04
  9.702761e+00    4.399073e+04
  9.719677e+00    4.263408e+04
  9.736593e+00    4.109584e+04
  9.753510e+00    3.974048e+04
  9.770426e+00    3.893745e+04
  9.787343e+00    3.911485e+04
  9.804259e+00    3.988842e+04
  9.821176e+00    4.083152e+04
  9.838092e+00    4.158575e+04
  9.855009e+00    4.198553e+04
  9.871925e+00    4.209676e+04
  9.888841e+00    4.205100e+04
  9.905758e+00    4.186229e+04
  9.922674e+00    4.203558e+04
  9.939591e+00    4.220809e+04
  9.956507e+00    4.206229e+04
  9.973424e+00    4.142837e+04
  9.990340e+00    4.062802e+04
  1.000726e+01    3.962823e+04
  1.002417e+01    3.915647e+04
  1.004109e+01    3.944261e+04
  1.005801e+01    4.024094e+04
  1.007492e+01    4.106531e+04
  1.009184e+01    4.155535e+04
  1.010876e+01    4.136182e+04
  1.012567e+01    4.078420e+04
  1.014259e+01    4.040638e+04
  1.015950e+01    4.050370e+04
  1.017642e+01    4.128583e+04
  1.019334e+01    4.242542e+04
  1.021025e+01    4.351011e+04
  1.022717e+01    4.394782e+04
  1.024409e+01    4.357313e+04
  1.026100e+01    4.216053e+04
  1.027792e+01    4.056414e+04
  1.029484e+01    3.935366e+04
  1.031175e+01    3.872700e+04
  1.032867e+01    3.911628e+04
  1.034559e+01    3.995398e+04
  1.036250e+01    4.083036e+04
  1.037942e+01    4.173830e+04
  1.039633e+01    4.218398e+04
  1.041325e+01    4.161338e+04
  1.043017e+01    4.073055e+04
  1.044708e+01    3.945782e+04
  1.046400e+01    3.828595e+04
  1.048092e+01    3.776725e+04
  1.049783e+01    3.758566e+04
  1.051475e+01    3.737805e+04
  1.053167e+01    3.703584e+04
  1.054858e+01    3.669864e+04
  1.056550e+01    3.634796e+04
  1.058242e+01    3.623913e+04
  1.059933e+01    3.629769e+04
  1.061625e+01    3.676039e+04
  1.063316e+01    3.741003e+04
  1.065008e+01    3.810963e+04
  1.066700e+01    3.867435e+04
  1.068391e+01    3.895602e+04
  1.070083e+01    3.863428e+04
  1.071775e+01    3.796520e+04
  1.073466e+01    3.708578e+04
  1.075158e+01    3.622196e+04
  1.076850e+01    3.572645e+04
  1.078541e+01    3.550182e+04
  1.080233e+01    3.571683e+04
  1.081925e+01    3.626874e+04
  1.083616e+01    3.700665e+04
  1.085308e+01    3.766269e+04
  1.086999e+01    3.789430e+04
  1.088691e+01    3.798472e+04
  1.090383e+01    3.763934e+04
  1.092074e+01    3.705453e+04
  1.093766e+01    3.636639e+04
  1.095458e+01    3.584052e+04
  1.097149e+01    3.540911e+04
  1.098841e+01    3.526141e+04
  1.100533e+01    3.555899e+04
  1.102224e+01    3.603992e+04
  1.103916e+01    3.644790e+04
  1.105608e+01    3.665134e+04
  1.107299e+01    3.653889e+04
  1.108991e+01    3.642996e+04
  1.110682e+01    3.606385e+04
  1.112374e+01    3.574728e+04
  1.114066e+01    3.534500e+04
  1.115757e+01    3.496131e+04
  1.117449e+01    3.452184e+04
  1.119141e+01    3.417379e+04
  1.120832e+01    3.422907e+04
  1.122524e+01    3.447652e+04
  1.124216e+01    3.484523e+04
  1.125907e+01    3.495748e+04
  1.127599e+01    3.495605e+04
  1.129291e+01    3.467234e+04
  1.130982e+01    3.433918e+04
  1.132674e+01    3.429099e+04
  1.134365e+01    3.426332e+04
  1.136057e+01    3.428027e+04
  1.137749e+01    3.425192e+04
  1.139440e+01    3.408170e+04
  1.141132e+01    3.408124e+04
  1.142824e+01    3.417625e+04
  1.144515e+01    3.435691e+04
  1.146207e+01    3.449762e+04
  1.147899e+01    3.459392e+04
  1.149590e+01    3.446780e+04
  1.151282e+01    3.428488e+04
  1.152974e+01    3.413868e+04
  1.154665e+01    3.407904e+04
  1.156357e+01    3.411149e+04
  1.158048e+01    3.446184e+04
  1.159740e+01    3.492712e+04
  1.161432e+01    3.514332e+04
  1.163123e+01    3.514278e+04
  1.164815e+01    3.496511e+04
  1.166507e+01    3.461282e+04
  1.168198e+01    3.412118e+04
  1.169890e+01    3.392377e+04
  1.171582e+01    3.395135e+04
  1.173273e+01    3.419192e+04
  1.174965e+01    3.448847e+04
  1.176657e+01    3.504214e+04
  1.178348e+01    3.566519e+04
  1.180040e+01    3.605962e+04
  1.181731e+01    3.633698e+04
  1.183423e+01    3.640062e+04
  1.185115e+01    3.639697e+04
  1.186806e+01    3.596077e+04
  1.188498e+01    3.592563e+04
  1.190190e+01    3.603242e+04
  1.191881e+01    3.622314e+04
  1.193573e+01    3.635802e+04
  1.195265e+01    3.618227e+04
  1.196956e+01    3.559670e+04
  1.198648e+01    3.483518e+04
  1.200340e+01    3.386558e+04
  1.202031e+01    3.307988e+04
  1.203723e+01    3.255706e+04
  1.205414e+01    3.244251e+04
  1.207106e+01    3.246974e+04
  1.208798e+01    3.270597e+04
  1.210489e+01    3.309172e+04
  1.212181e+01    3.358614e+04
  1.213873e+01    3.383421e+04
  1.215564e+01    3.391797e+04
  1.217256e+01    3.383519e+04
  1.218948e+01    3.372189e+04
  1.220639e+01    3.353151e+04
  1.222331e+01    3.352059e+04
  1.224023e+01    3.336810e+04
  1.225714e+01    3.334504e+04
  1.227406e+01    3.339791e+04
  1.229097e+01    3.362513e+04
  1.230789e+01    3.397010e+04
  1.232481e+01    3.416262e+04
  1.234172e+01    3.410725e+04
  1.235864e+01    3.391598e+04
  1.237556e+01    3.382304e+04
  1.239247e+01    3.365690e+04
  1.240939e+01    3.378445e+04
  1.242631e+01    3.382933e+04
  1.244322e+01    3.386434e+04
  1.246014e+01    3.376706e+04
  1.247706e+01    3.368171e+04
  1.249397e+01    3.364930e+04
  1.251089e+01    3.385077e+04
  1.252780e+01    3.377373e+04
  1.254472e+01    3.360221e+04
  1.256164e+01    3.323050e+04
  1.257855e+01    3.268725e+04
  1.259547e+01    3.229442e+04
  1.261239e+01    3.217838e+04
  1.262930e+01    3.215745e+04
  1.264622e+01    3.216702e+04
  1.266314e+01    3.203388e+04
  1.268005e+01    3.190225e+04
  1.269697e+01    3.172684e+04
  1.271389e+01    3.176937e+04
  1.273080e+01    3.202560e+04
  1.274772e+01    3.239137e+04
  1.276464e+01    3.274101e+04
  1.278155e+01    3.279218e+04
  1.279847e+01    3.265309e+04
  1.281538e+01    3.254302e+04
  1.283230e+01    3.241415e+04
  1.284922e+01    3.231285e+04
  1.286613e+01    3.217579e+04
  1.288305e+01    3.185705e+04
  1.289997e+01    3.158468e+04
  1.291688e+01    3.124248e+04
  1.293380e+01    3.101346e+04
  1.295072e+01    3.076711e+04
  1.296763e+01    3.073069e+04
  1.298455e+01    3.066849e+04
  1.300147e+01    3.063788e+04
  1.301838e+01    3.066404e+04
  1.303530e+01    3.081792e+04
  1.305221e+01    3.070551e+04
  1.306913e+01    3.070357e+04
  1.308605e+01    3.066468e+04
  1.310296e+01    3.056417e+04
  1.311988e+01    3.045081e+04
  1.313680e+01    3.030566e+04
  1.315371e+01    3.010451e+04
  1.317063e+01    2.989946e+04
  1.318755e+01    2.988150e+04
  1.320446e+01    3.010233e+04
  1.322138e+01    3.030812e+04
  1.323830e+01    3.058665e+04
  1.325521e+01    3.082134e+04
  1.327213e+01    3.076930e+04
  1.328904e+01    3.072428e+04
  1.330596e+01    3.067181e+04
  1.332288e+01    3.068470e+04
  1.333979e+01    3.063314e+04
  1.335671e+01    3.045962e+04
  1.337363e+01    3.026139e+04
  1.339054e+01    3.007035e+04
  1.340746e+01    2.983605e+04
  1.342438e+01    2.977591e+04
  1.344129e+01    2.960865e+04
  1.345821e+01    2.942168e+04
  1.347513e+01    2.933694e+04
  1.349204e+01    2.933095e+04
  1.350896e+01    2.938769e+04
  1.352587e+01    2.944763e+04
  1.354279e+01    2.945190e+04
  1.355971e+01    2.939812e+04
  1.357662e+01    2.935856e+04
  1.359354e+01    2.918415e+04
  1.361046e+01    2.905994e+04
  1.362737e+01    2.909227e+04
  1.364429e+01    2.906814e+04
  1.366121e+01    2.930131e+04
  1.367812e+01    2.941458e+04
  1.369504e+01    2.941909e+04
  1.371196e+01    2.932711e+04
  1.372887e+01    2.924636e+04
  1.374579e+01    2.923429e+04
  1.376270e+01    2.926772e+04
  1.377962e+01    2.924907e+04
  1.379654e+01    2.915427e+04
  1.381345e+01    2.894560e+04
  1.383037e+01    2.902402e+04
  1.384729e+01    2.891507e+04
  1.386420e+01    2.893890e+04
  1.388112e+01    2.878643e+04
  1.389804e+01    2.861115e+04
  1.391495e+01    2.832111e+04
  1.393187e+01    2.814756e+04
  1.394879e+01    2.811126e+04
  1.396570e+01    2.823438e+04
  1.398262e+01    2.834336e+04
  1.399953e+01    2.849118e+04
  1.401645e+01    2.834241e+04
  1.403337e+01    2.826932e+04
  1.405028e+01    2.813922e+04
  1.406720e+01    2.810216e+04
  1.408412e+01    2.809126e+04
  1.410103e+01    2.827078e+04
  1.411795e+01    2.813076e+04
  1.413487e+01    2.807556e+04
  1.415178e+01    2.793737e+04
  1.416870e+01    2.778332e+04
  1.418562e+01    2.777908e+04
  1.420253e+01    2.777068e+04
  1.421945e+01    2.771399e+04
  1.423636e+01    2.771561e+04
  1.425328e+01    2.768842e+04
  1.427020e+01    2.774207e+04
  1.428711e+01    2.782292e+04
  1.430403e+01    2.788466e+04
  1.432095e+01    2.795454e+04
  1.433786e+01    2.803627e+04
  1.435478e+01    2.803836e+04
  1.437170e+01    2.798372e+04
  1.438861e+01    2.773371e+04
  1.440553e+01    2.760530e+04
  1.442245e+01    2.732097e+04
  1.443936e+01    2.698982e+04
  1.445628e+01    2.675696e+04
  1.447319e+01    2.668299e+04
  1.449011e+01    2.662078e+04
  1.450703e+01    2.658712e+04
  1.452394e+01    2.662320e+04
  1.454086e+01    2.661655e+04
  1.455778e+01    2.665016e+04
  1.457469e+01    2.676279e+04
  1.459161e+01    2.683350e+04
  1.460853e+01    2.679283e+04
  1.462544e+01    2.681912e+04
  1.464236e+01    2.682261e+04
  1.465928e+01    2.692213e+04
  1.467619e+01    2.693762e+04
  1.469311e+01    2.693453e+04
  1.471002e+01    2.683381e+04
  1.472694e+01    2.682705e+04
  1.474386e+01    2.671423e+04
  1.476077e+01    2.663568e+04
  1.477769e+01    2.672053e+04
  1.479461e+01    2.666562e+04
  1.481152e+01    2.661846e+04
  1.482844e+01    2.662940e+04
  1.484536e+01    2.664047e+04
  1.486227e+01    2.656329e+04
  1.487919e+01    2.655094e+04
  1.489611e+01    2.650033e+04
  1.491302e+01    2.639735e+04
  1.492994e+01    2.640426e+04
  1.494685e+01    2.640502e+04
  1.496377e+01    2.636800e+04
  1.498069e+01    2.641059e+04
  1.499760e+01    2.646990e+04
  1.501452e+01    2.654179e+04
  1.503144e+01    2.663060e+04
  1.504835e+01    2.672596e+04
  1.506527e+01    2.672919e+04
  1.508219e+01    2.656301e+04
  1.509910e+01    2.638792e+04
  1.511602e+01    2.608232e+04
  1.513294e+01    2.584655e+04
  1.514985e+01    2.572482e+04
  1.516677e+01    2.573745e+04
  1.518369e+01    2.580203e+04
  1.520060e+01    2.574385e+04
  1.521752e+01    2.565942e+04
  1.523443e+01    2.571187e+04
  1.525135e+01    2.563913e+04
  1.526827e+01    2.576206e+04
  1.528518e+01    2.564295e+04
  1.530210e+01    2.560539e+04
  1.531902e+01    2.556587e+04
  1.533593e+01    2.545108e+04
  1.535285e+01    2.543131e+04
  1.536977e+01    2.551460e+04
  1.538668e+01    2.552541e+04
  1.540360e+01    2.551059e+04
  1.542052e+01    2.565733e+04
  1.543743e+01    2.566435e+04
  1.545435e+01    2.574144e+04
  1.547126e+01    2.572968e+04
  1.548818e+01    2.565934e+04
  1.550510e+01    2.546349e+04
  1.552201e+01    2.522957e+04
  1.553893e+01    2.509164e+04
  1.555585e+01    2.498365e+04
  1.557276e+01    2.495799e+04
  1.558968e+01    2.486277e+04
  1.560660e+01    2.482906e+04
  1.562351e+01    2.488459e+04
  1.564043e+01    2.499981e+04
  1.565735e+01    2.498571e+04
  1.567426e+01    2.503218e+04
  1.569118e+01    2.513094e+04
  1.570809e+01    2.522017e+04
  1.572501e+01    2.529096e+04
  1.574193e+01    2.532145e+04
  1.575884e+01    2.534964e+04
  1.577576e+01    2.527571e+04
  1.579268e+01    2.509308e+04
  1.580959e+01    2.497156e+04
  1.582651e+01    2.488270e+04
  1.584343e+01    2.493867e+04
  1.586034e+01    2.504482e+04
  1.587726e+01    2.500762e+04
  1.589418e+01    2.492980e+04
  1.591109e+01    2.496044e+04
  1.592801e+01    2.483353e+04
  1.594492e+01    2.471516e+04
  1.596184e+01    2.463404e+04
  1.597876e+01    2.464162e+04
  1.599567e+01    2.448361e+04
  1.601259e+01    2.447153e+04
  1.602951e+01    2.444363e+04
  1.604642e+01    2.444043e+04
  1.606334e+01    2.438194e+04
  1.608026e+01    2.442427e+04
  1.609717e+01    2.447052e+04
  1.611409e+01    2.446356e+04
  1.613101e+01    2.445492e+04
  1.614792e+01    2.456590e+04
  1.616484e+01    2.448780e+04
  1.618175e+01    2.439539e+04
  1.619867e+01    2.432118e+04
  1.621559e+01    2.407509e+04
  1.623250e+01    2.398918e+04
  1.624942e+01    2.383635e+04
  1.626634e+01    2.373632e+04
  1.628325e+01    2.373022e+04
  1.630017e+01    2.371203e+04
  1.631709e+01    2.378647e+04
  1.633400e+01    2.378823e+04
  1.635092e+01    2.378861e+04
  1.636784e+01    2.390469e+04
  1.638475e+01    2.397755e+04
  1.640167e+01    2.393459e+04
  1.641858e+01    2.391689e+04
  1.643550e+01    2.380849e+04
  1.645242e+01    2.364490e+04
  1.646933e+01    2.356646e+04
  1.648625e+01    2.353789e+04
  1.650317e+01    2.343843e+04
  1.652008e+01    2.340239e+04
  1.653700e+01    2.332266e+04
  1.655392e+01    2.336337e+04
  1.657083e+01    2.334201e+04
  1.658775e+01    2.331197e+04
  1.660467e+01    2.330167e+04
  1.662158e+01    2.323290e+04
  1.663850e+01    2.320057e+04
  1.665541e+01    2.310599e+04
  1.667233e+01    2.320871e+04
  1.668925e+01    2.313962e+04
  1.670616e+01    2.315753e+04
  1.672308e+01    2.316884e+04
  1.674000e+01    2.319557e+04
  1.675691e+01    2.307426e+04
  1.677383e+01    2.310564e+04
  1.679075e+01    2.301658e+04
  1.680766e+01    2.298642e+04
  1.682458e+01    2.300038e+04
  1.684150e+01    2.297598e+04
  1.685841e+01    2.300867e+04
  1.687533e+01    2.295082e+04
  1.689224e+01    2.293716e+04
  1.690916e+01    2.287493e+04
  1.692608e+01    2.281050e+04
  1.694299e+01    2.282828e+04
  1.695991e+01    2.277567e+04
  1.697683e+01    2.274635e+04
  1.699374e+01    2.278755e+04
  1.701066e+01    2.261451e+04
  1.702758e+01    2.251321e+04
  1.704449e+01    2.242968e+04
  1.706141e+01    2.246105e+04
  1.707833e+01    2.235592e+04
  1.709524e+01    2.227315e+04
  1.711216e+01    2.216233e+04
  1.712907e+01    2.220221e+04
  1.714599e+01    2.211400e+04
  1.716291e+01    2.216038e+04
  1.717982e+01    2.213095e+04
  1.719674e+01    2.210884e+04
  1.721366e+01    2.211321e+04
  1.723057e+01    2.210070e+04
  1.724749e+01    2.203119e+04
  1.726441e+01    2.209189e+04
  1.728132e+01    2.206712e+04
  1.729824e+01    2.198134e+04
  1.731516e+01    2.191093e+04
  1.733207e+01    2.189414e+04
  1.734899e+01    2.194568e+04
  1.736590e+01    2.191253e+04
  1.738282e+01    2.186422e+04
  1.739974e+01    2.179824e+04
  1.741665e+01    2.182416e+04
  1.743357e+01    2.183464e+04
  1.745049e+01    2.179637e+04
  1.746740e+01    2.178623e+04
  1.748432e+01    2.174135e+04
  1.750124e+01    2.168214e+04
  1.751815e+01    2.156238e+04
  1.753507e+01    2.158767e+04
  1.755199e+01    2.154102e+04
  1.756890e+01    2.152526e+04
  1.758582e+01    2.145575e+04
  1.760274e+01    2.141452e+04
  1.761965e+01    2.140247e+04
  1.763657e+01    2.144224e+04
  1.765348e+01    2.144261e+04
  1.767040e+01    2.133006e+04
  1.768732e+01    2.131321e+04
  1.770423e+01    2.135486e+04
  1.772115e+01    2.126665e+04
  1.773807e+01    2.125243e+04
  1.775498e+01    2.119501e+04
  1.777190e+01    2.116087e+04
  1.778882e+01    2.108778e+04
  1.780573e+01    2.108352e+04
  1.782265e+01    2.103641e+04
  1.783957e+01    2.095492e+04
  1.785648e+01    2.101034e+04
  1.787340e+01    2.098989e+04
  1.789031e+01    2.093412e+04
  1.790723e+01    2.097579e+04
  1.792415e+01    2.091982e+04
  1.794106e+01    2.108455e+04
  1.795798e+01    2.101274e+04
  1.797490e+01    2.099522e+04
  1.799181e+01    2.104689e+04
  1.800873e+01    2.103647e+04
  1.802565e+01    2.095239e+04
  1.804256e+01    2.085548e+04
  1.805948e+01    2.070367e+04
  1.807640e+01    2.062313e+04
  1.809331e+01    2.067927e+04
  1.811023e+01    2.056125e+04
  1.812714e+01    2.055248e+04
  1.814406e+01    2.053364e+04
  1.816098e+01    2.061136e+04
  1.817789e+01    2.052056e+04
  1.819481e+01    2.049716e+04
  1.821173e+01    2.054192e+04
  1.822864e+01    2.056300e+04
  1.824556e+01    2.057555e+04
  1.826248e+01    2.059474e+04
  1.827939e+01    2.056666e+04
  1.829631e+01    2.059088e+04
  1.831323e+01    2.045591e+04
  1.833014e+01    2.041492e+04
  1.834706e+01    2.036472e+04
  1.836397e+01    2.034227e+04
  1.838089e+01    2.030203e+04
  1.839781e+01    2.025415e+04
  1.841472e+01    2.019933e+04
  1.843164e+01    2.021242e+04
  1.844856e+01    2.018989e+04
  1.846547e+01    2.018094e+04
  1.848239e+01    2.019288e+04
  1.849931e+01    2.016551e+04
  1.851622e+01    2.006253e+04
  1.853314e+01    2.006631e+04
  1.855006e+01    2.002682e+04
  1.856697e+01    2.003399e+04
  1.858389e+01    1.992350e+04
  1.860080e+01    1.983701e+04
  1.861772e+01    1.988543e+04
  1.863464e+01    1.988091e+04
  1.865155e+01    1.981423e+04
  1.866847e+01    1.975339e+04
  1.868539e+01    1.967449e+04
  1.870230e+01    1.964962e+04
  1.871922e+01    1.968753e+04
  1.873614e+01    1.968212e+04
  1.875305e+01    1.966114e+04
  1.876997e+01    1.969459e+04
  1.878689e+01    1.960873e+04
  1.880380e+01    1.961779e+04
  1.882072e+01    1.956495e+04
  1.883763e+01    1.951474e+04
  1.885455e+01    1.946614e+04
  1.887147e+01    1.947224e+04
  1.888838e+01    1.950543e+04
  1.890530e+01    1.944699e+04
  1.892222e+01    1.948892e+04
  1.893913e+01    1.953368e+04
  1.895605e+01    1.964604e+04
  1.897297e+01    1.958067e+04
  1.898988e+01    1.949907e+04
  1.900680e+01    1.946584e+04
  1.902372e+01    1.941062e+04
  1.904063e+01    1.942147e+04
  1.905755e+01    1.939810e+04
  1.907446e+01    1.935355e+04
  1.909138e+01    1.932640e+04
  1.910830e+01    1.936547e+04
  1.912521e+01    1.932040e+04
  1.914213e+01    1.932276e+04
  1.915905e+01    1.930554e+04
  1.917596e+01    1.927569e+04
  1.919288e+01    1.920340e+04
  1.920980e+01    1.915602e+04
  1.922671e+01    1.909843e+04
  1.924363e+01    1.912010e+04
  1.926055e+01    1.915969e+04
  1.927746e+01    1.910442e+04
  1.929438e+01    1.912432e+04
  1.931129e+01    1.903605e+04
  1.932821e+01    1.898578e+04
  1.934513e+01    1.894036e+04
  1.936204e+01    1.890955e+04
  1.937896e+01    1.885026e+04
  1.939588e+01    1.881293e+04
  1.941279e+01    1.878808e+04
  1.942971e+01    1.878568e+04
  1.944663e+01    1.876768e+04
  1.946354e+01    1.868168e+04
  1.948046e+01    1.867009e+04
  1.949738e+01    1.868458e+04
  1.951429e+01    1.863791e+04
  1.953121e+01    1.862530e+04
  1.954812e+01    1.864386e+04
  1.956504e+01    1.864531e+04
  1.958196e+01    1.868597e+04
  1.959887e+01    1.865215e+04
  1.961579e+01    1.858776e+04
  1.963271e+01    1.860652e+04
  1.964962e+01    1.855224e+04
  1.966654e+01    1.855802e+04
  1.968346e+01    1.843291e+04
  1.970037e+01    1.845664e+04
  1.971729e+01    1.845725e+04
  1.973421e+01    1.845564e+04
  1.975112e+01    1.841948e+04
  1.976804e+01    1.830281e+04
  1.978495e+01    1.828676e+04
  1.980187e+01    1.832007e+04
  1.981879e+01    1.821847e+04
  1.983570e+01    1.822339e+04
  1.985262e+01    1.814598e+04
  1.986954e+01    1.813399e+04
  1.988645e+01    1.804918e+04
  1.990337e+01    1.809651e+04
  1.992029e+01    1.819597e+04
  1.993720e+01    1.814106e+04
  1.995412e+01    1.830232e+04
  1.997104e+01    1.826233e+04
  1.998795e+01    1.818121e+04
  2.000487e+01    1.814595e+04
  2.002179e+01    1.804213e+04
  2.003870e+01    1.801504e+04
  2.005562e+01    1.798128e+04
  2.007253e+01    1.790926e+04
  2.008945e+01    1.791794e+04
  2.010637e+01    1.790631e+04
  2.012328e+01    1.778721e+04
  2.014020e+01    1.772512e+04
  2.015712e+01    1.773465e+04
  2.017403e+01    1.768347e+04
  2.019095e+01    1.770659e+04
  2.020787e+01    1.766555e+04
  2.022478e+01    1.756913e+04
  2.024170e+01    1.759378e+04
  2.025862e+01    1.751905e+04
  2.027553e+01    1.753843e+04
  2.029245e+01    1.745720e+04
  2.030936e+01    1.737350e+04
  2.032628e+01    1.722868e+04
  2.034320e+01    1.719846e+04
  2.036011e+01    1.710658e+04
  2.037703e+01    1.692097e+04
  2.039395e+01    1.681163e+04
  2.041086e+01    1.677677e+04
  2.042778e+01    1.669389e+04
  2.044470e+01    1.657152e+04
  2.046161e+01    1.651716e+04
  2.047853e+01    1.641241e+04
  2.049545e+01    1.644586e+04
  2.051236e+01    1.647370e+04
  2.052928e+01    1.652899e+04
  2.054619e+01    1.652465e+04
  2.056311e+01    1.645749e+04
  2.058003e+01    1.644480e+04
  2.059694e+01    1.648272e+04
  2.061386e+01    1.641367e+04
  2.063078e+01    1.634228e+04
  2.064769e+01    1.633014e+04
  2.066461e+01    1.616388e+04
  2.068153e+01    1.628863e+04
  2.069844e+01    1.627900e+04
  2.071536e+01    1.630912e+04
  2.073228e+01    1.631562e+04
  2.074919e+01    1.624292e+04
  2.076611e+01    1.624402e+04
  2.078302e+01    1.627825e+04
  2.079994e+01    1.609841e+04
  2.081686e+01    1.606446e+04
  2.083377e+01    1.604615e+04
  2.085069e+01    1.599506e+04
  2.086761e+01    1.589995e+04
  2.088452e+01    1.586203e+04
  2.090144e+01    1.583624e+04
  2.091836e+01    1.583056e+04
  2.093527e+01    1.584516e+04
  2.095219e+01    1.575492e+04
  2.096911e+01    1.575581e+04
  2.098602e+01    1.569105e+04
  2.100294e+01    1.575534e+04
  2.101985e+01    1.575628e+04
  2.103677e+01    1.562441e+04
  2.105369e+01    1.557344e+04
  2.107060e+01    1.561627e+04
  2.108752e+01    1.564812e+04
  2.110444e+01    1.558003e+04
  2.112135e+01    1.553891e+04
  2.113827e+01    1.552334e+04
  2.115519e+01    1.545306e+04
  2.117210e+01    1.544769e+04
  2.118902e+01    1.536817e+04
  2.120594e+01    1.534674e+04
  2.122285e+01    1.545288e+04
  2.123977e+01    1.520682e+04
  2.125668e+01    1.527688e+04
  2.127360e+01    1.527312e+04
  2.129052e+01    1.525499e+04
  2.130743e+01    1.521220e+04
  2.132435e+01    1.515813e+04
  2.134127e+01    1.513638e+04
  2.135818e+01    1.507043e+04
  2.137510e+01    1.507558e+04
  2.139202e+01    1.514155e+04
  2.140893e+01    1.510615e+04
  2.142585e+01    1.502559e+04
  2.144277e+01    1.494175e+04
  2.145968e+01    1.490315e+04
  2.147660e+01    1.483992e+04
  2.149351e+01    1.474789e+04
  2.151043e+01    1.493045e+04
  2.152735e+01    1.482116e+04
  2.154426e+01    1.478186e+04
  2.156118e+01    1.475279e+04
  2.157810e+01    1.467613e+04
  2.159501e+01    1.479013e+04
  2.161193e+01    1.468597e+04
  2.162885e+01    1.467739e+04
  2.164576e+01    1.466308e+04
  2.166268e+01    1.457541e+04
  2.167960e+01    1.457055e+04
  2.169651e+01    1.456484e+04
  2.171343e+01    1.460388e+04
  2.173034e+01    1.456080e+04
  2.174726e+01    1.456680e+04
  2.176418e+01    1.436478e+04
  2.178109e+01    1.440307e+04
  2.179801e+01    1.437055e+04
  2.181493e+01    1.434496e+04
  2.183184e+01    1.435819e+04
  2.184876e+01    1.435350e+04
  2.186568e+01    1.422073e+04
  2.188259e+01    1.418059e+04
  2.189951e+01    1.420263e+04
  2.191643e+01    1.419323e+04
  2.193334e+01    1.408751e+04
  2.195026e+01    1.412166e+04
  2.196717e+01    1.414281e+04
  2.198409e+01    1.408555e+04
  2.200101e+01    1.403394e+04
  2.201792e+01    1.396827e+04
  2.203484e+01    1.390292e+04
  2.205176e+01    1.396788e+04
  2.206867e+01    1.385249e+04
  2.208559e+01    1.384141e+04
  2.210251e+01    1.382048e+04
  2.211942e+01    1.387801e+04
  2.213634e+01    1.379450e+04
  2.215326e+01    1.373665e+04
  2.217017e+01    1.369618e+04
  2.218709e+01    1.364714e+04
  2.220400e+01    1.372230e+04
  2.222092e+01    1.363571e+04
  2.223784e+01    1.358642e+04
  2.225475e+01    1.354840e+04
  2.227167e+01    1.352914e+04
  2.228859e+01    1.354945e+04
  2.230550e+01    1.348148e+04
  2.232242e+01    1.354862e+04
  2.233934e+01    1.347586e+04
  2.235625e+01    1.341520e+04
  2.237317e+01    1.339797e+04
  2.239009e+01    1.333962e+04
  2.240700e+01    1.317792e+04
  2.242392e+01    1.334707e+04
  2.244084e+01    1.319047e+04
  2.245775e+01    1.332683e+04
  2.247467e+01    1.314764e+04
  2.249158e+01    1.313045e+04
  2.250850e+01    1.312865e+04
  2.252542e+01    1.315776e+04
  2.254233e+01    1.306658e+04
  2.255925e+01    1.302948e+04
  2.257617e+01    1.306112e+04
  2.259308e+01    1.302388e+04
  2.261000e+01    1.304462e+04
  2.262692e+01    1.294198e+04
  2.264383e+01    1.298745e+04
  2.266075e+01    1.301901e+04
  2.267767e+01    1.294615e+04
  2.269458e+01    1.285098e+04
  2.271150e+01    1.291642e+04
  2.272841e+01    1.285053e+04
  2.274533e+01    1.275139e+04
  2.276225e+01    1.274433e+04
  2.277916e+01    1.272350e+04
  2.279608e+01    1.264040e+04
  2.281300e+01    1.264177e+04
  2.282991e+01    1.261009e+04
  2.284683e+01    1.261459e+04
  2.286375e+01    1.258124e+04
  2.288066e+01    1.251718e+04
  2.289758e+01    1.247155e+04
  2.291450e+01    1.246980e+04
  2.293141e+01    1.252169e+04
  2.294833e+01    1.243286e+04
  2.296524e+01    1.236727e+04
  2.298216e+01    1.231245e+04
  2.299908e+01    1.240706e+04
  2.301599e+01    1.242502e+04
  2.303291e+01    1.240981e+04
  2.304983e+01    1.227700e+04
  2.306674e+01    1.228393e+04
  2.308366e+01    1.225788e+04
  2.310058e+01    1.211484e+04
  2.311749e+01    1.218160e+04
  2.313441e+01    1.211619e+04
  2.315133e+01    1.215562e+04
  2.316824e+01    1.204852e+04
  2.318516e+01    1.216031e+04
  2.320207e+01    1.201288e+04
  2.321899e+01    1.196864e+04
  2.323591e+01    1.194826e+04
  2.325282e+01    1.190769e+04
  2.326974e+01    1.188725e+04
  2.328666e+01    1.204428e+04
  2.330357e+01    1.186173e+04
  2.332049e+01    1.189769e+04
  2.333741e+01    1.176224e+04
  2.335432e+01    1.191673e+04
  2.337124e+01    1.173176e+04
  2.338816e+01    1.181760e+04
  2.340507e+01    1.193094e+04
  2.342199e+01    1.174578e+04
  2.343890e+01    1.166798e+04
  2.345582e+01    1.171953e+04
  2.347274e+01    1.172171e+04
  2.348965e+01    1.164795e+04
  2.350657e+01    1.150603e+04
  2.352349e+01    1.148887e+04
  2.354040e+01    1.152656e+04
  2.355732e+01    1.139240e+04
  2.357424e+01    1.151719e+04
  2.359115e+01    1.141439e+04
  2.360807e+01    1.145674e+04
  2.362499e+01    1.149512e+04
  2.364190e+01    1.142970e+04
  2.365882e+01    1.131634e+04
  2.367573e+01    1.136386e+04
  2.369265e+01    1.125469e+04
  2.370957e+01    1.133859e+04
  2.372648e+01    1.119288e+04
  2.374340e+01    1.113029e+04
  2.376032e+01    1.106352e+04
  2.377723e+01    1.123844e+04
  2.379415e+01    1.117059e+04
  2.381107e+01    1.106328e+04
  2.382798e+01    1.113380e+04
  2.384490e+01    1.119951e+04
  2.386182e+01    1.101540e+04
  2.387873e+01    1.103950e+04
  2.389565e+01    1.100557e+04
  2.391256e+01    1.090522e+04
  2.392948e+01    1.089913e+04
  2.394640e+01    1.088538e+04
  2.396331e+01    1.091531e+04
  2.398023e+01    1.078831e+04
  2.399715e+01    1.093634e+04
  2.401406e+01    1.071482e+04
  2.403098e+01    1.063540e+04
  2.404790e+01    1.090674e+04
  2.406481e+01    1.064124e+04
  2.408173e+01    1.048599e+04
  2.409865e+01    1.071614e+04
  2.411556e+01    1.060383e+04
  2.413248e+01    1.061670e+04
  2.414939e+01    1.075776e+04
  2.416631e+01    1.056984e+04
  2.418323e+01    1.064026e+04
  2.420014e+01    1.044821e+04
  2.421706e+01    1.047402e+04
  2.423398e+01    1.019840e+04
  2.425089e+01    1.022040e+04
  2.426781e+01    1.046719e+04
  2.428473e+01    1.025572e+04
  2.430164e+01    1.031810e+04
  2.431856e+01    1.034410e+04
  2.433548e+01    1.066507e+04
  2.435239e+01    1.013999e+04
  2.436931e+01    9.990188e+03
  2.438622e+01    1.005425e+04
  2.440314e+01    1.017104e+04
  2.442006e+01    1.006591e+04
  2.443697e+01    9.957479e+03
  2.445389e+01    1.009525e+04
  2.447081e+01    9.811271e+03
  2.448772e+01    1.005355e+04
  2.450464e+01    9.929120e+03
  2.452156e+01    9.734422e+03
  2.453847e+01    9.900428e+03
  2.455539e+01    9.994633e+03
  2.457231e+01    9.809679e+03
  2.458922e+01    9.700356e+03
  2.460614e+01    9.672312e+03
  2.462305e+01    9.508856e+03
  2.463997e+01    9.786467e+03
  2.465689e+01    9.699992e+03
  2.467380e+01    9.623180e+03
  2.469072e+01    9.479816e+03
  2.470764e+01    9.574383e+03
  2.472455e+01    9.137548e+03
  2.474147e+01    9.319212e+03
  2.475839e+01    9.520673e+03
  2.477530e+01    9.510786e+03
  2.479222e+01    9.459181e+03
  2.480914e+01    9.416172e+03
  2.482605e+01    9.288847e+03
  2.484297e+01    9.298889e+03
  2.485989e+01    9.006133e+03
  2.487680e+01    8.936600e+03
  2.489372e+01    8.658426e+03
  2.491063e+01    8.597787e+03
  2.492755e+01    9.162265e+03
  2.494447e+01    8.654618e+03
  2.496138e+01    8.684796e+03
  2.497830e+01    8.806561e+03
  2.499522e+01    8.764363e+03
  2.501213e+01    9.202456e+03
  2.502905e+01    8.733833e+03
  2.504597e+01    8.291767e+03
  2.506288e+01    8.017411e+03
  2.507980e+01    8.506979e+03
  2.509672e+01    7.801706e+03
  2.511363e+01    8.404489e+03
  2.513055e+01    8.858696e+03
  2.514746e+01    8.855087e+03
  2.516438e+01    8.305117e+03
  2.518130e+01    7.672736e+03
  2.519821e+01    8.219301e+03
  2.521513e+01    7.949973e+03
  2.523205e+01    7.565190e+03
  2.524896e+01    5.333074e+03
  2.526588e+01    5.196764e+03
  2.528280e+01    4.499960e+03
  2.529971e+01    2.535469e+03
  2.531663e+01    5.977435e+02
